# Supplementary material for: A crystalline phosphorus-substituted borinium ion: double dihydrogen activation by an ambiphilic inorganic allene
Source: Chem Sci. 2025 Nov 18;17(2):1288–93. doi: 10.1039/d5sc07702h (PMC12643039; doi:10.1039/d5sc07702h)
Supplement: SC-017-D5SC07702H-s002 [file SC-017-D5SC07702H-s002.cif]

# Supplementary Information (SI) for Chemical Science.
# This journal is © The Royal Society of Chemistry 2025

####################################################################### 
# 
# This file contains crystal structure data downloaded from the 
# Cambridge Structural Database (CSD) hosted by the Cambridge 
# Crystallographic Data Centre (CCDC).
# 
# Full information about CCDC data access policies and citation 
# guidelines are available at http://www.ccdc.cam.ac.uk/access/V1 
# 
# Audit and citation data items may have been added by the CCDC. 
# Please retain this information to preserve the provenance of 
# this file and to allow appropriate attribution of the data. 
# 
#######################################################################

data_2_WCA
_database_code_depnum_ccdc_archive 'CCDC 2455327'
loop_
_audit_author_name
_audit_author_address
'Jaroslaw Chojnacki'
;Gdansk University of Technology
Poland
;
_audit_update_record             
;
2025-06-16 deposited with the CCDC.	2025-11-18 downloaded from the CCDC.
;
_audit_creation_date             2025-04-10
_audit_creation_method           
;
Olex2 1.2
(compiled 2018.05.29 svn.r3508 for OlexSys, GUI svn.r5506)
;
_shelx_SHELXL_version_number     2018/3
_chemical_name_common            ?
_chemical_name_systematic        ?
_chemical_formula_moiety         'C16 Al F36 O4 -, C16 H36 B P2 +'
_chemical_formula_sum            'C32 H36 Al B F36 O4 P2'
_chemical_formula_weight         1268.34
_chemical_melting_point          ?
loop_
_atom_type_symbol
_atom_type_description
_atom_type_scat_dispersion_real
_atom_type_scat_dispersion_imag
_atom_type_scat_source
C C 0.0033 0.0016 'International Tables Vol C Tables 4.2.6.8 and 6.1.1.4'
H H 0.0000 0.0000 'International Tables Vol C Tables 4.2.6.8 and 6.1.1.4'
Al Al 0.0645 0.0514 'International Tables Vol C Tables 4.2.6.8 and 6.1.1.4'
B B 0.0013 0.0007 'International Tables Vol C Tables 4.2.6.8 and 6.1.1.4'
F F 0.0171 0.0103 'International Tables Vol C Tables 4.2.6.8 and 6.1.1.4'
O O 0.0106 0.0060 'International Tables Vol C Tables 4.2.6.8 and 6.1.1.4'
P P 0.1023 0.0942 'International Tables Vol C Tables 4.2.6.8 and 6.1.1.4'

_shelx_space_group_comment       
;
The symmetry employed for this shelxl refinement is uniquely defined
by the following loop, which should always be used as a source of
symmetry information in preference to the above space-group names.
They are only intended as comments.
;
_space_group_crystal_system      monoclinic
_space_group_IT_number           14
_space_group_name_H-M_alt        'P 1 21/n 1'
_space_group_name_Hall           '-P 2yn'
loop_
_space_group_symop_operation_xyz
'x, y, z'
'-x+1/2, y+1/2, -z+1/2'
'-x, -y, -z'
'x-1/2, -y-1/2, z-1/2'

_cell_length_a                   11.6622(2)
_cell_length_b                   20.3909(4)
_cell_length_c                   21.3006(3)
_cell_angle_alpha                90
_cell_angle_beta                 103.7260(10)
_cell_angle_gamma                90
_cell_volume                     4920.68(15)
_cell_formula_units_Z            4
_cell_measurement_reflns_used    118433
_cell_measurement_temperature    120
_cell_measurement_theta_max      29.74
_cell_measurement_theta_min      1.83
_shelx_estimated_absorpt_T_max   ?
_shelx_estimated_absorpt_T_min   ?
_exptl_absorpt_coefficient_mu    0.279
_exptl_absorpt_correction_T_max  0.9584
_exptl_absorpt_correction_T_min  0.8689
_exptl_absorpt_correction_type   multi-scan
_exptl_absorpt_process_details   
;
STOE X-Red32, absorption correction by Gaussian integration, analogous to
P. Coppens in: F. R. Ahmed (Editor), "Crystallographic Computing", Munksgaard,
Copenhagen (1970), 255 - 270. Afterwards scaling of reflection intensities was
performed within STOE LANA. J. Koziskova, F. Hahn, J. Richter, J. Kozisek, Acta
Chimica Slovaca, vol. 9, no. 2, 2016, pp. 136 - 140.
Finally a spherical absorption correction was done within STOE LANA.
;
_exptl_absorpt_special_details   ?
_exptl_crystal_colour            colourless
_exptl_crystal_density_diffrn    1.712
_exptl_crystal_density_meas      ?
_exptl_crystal_density_method    'not measured'
_exptl_crystal_description       prism
_exptl_crystal_F_000             2528
loop_
_exptl_crystal_face_index_h
_exptl_crystal_face_index_k
_exptl_crystal_face_index_l
_exptl_crystal_face_perp_dist
-1 -3 0 0.0740
1 3 0 0.0620
-1 0 4 0.0750
1 0 -5 0.1030
3 -2 -4 0.0830
-3 2 4 0.0730
4 -3 1 0.0670
-2 -1 -3 0.0770
3 2 4 0.0720
-1 4 -3 0.1020
1 4 4 0.0680
0 4 1 0.0710
-1 -6 -5 0.0850
-2 4 1 0.0680
0 -3 4 0.0950
-3 -3 4 0.0790

_exptl_crystal_size_max          ?
_exptl_crystal_size_mid          ?
_exptl_crystal_size_min          ?
_exptl_crystal_size_rad          0.030
_exptl_transmission_factor_max   ?
_exptl_transmission_factor_min   ?
_diffrn_reflns_av_R_equivalents  0.0557
_diffrn_reflns_av_unetI/netI     0.0224
_diffrn_reflns_Laue_measured_fraction_full 1.000
_diffrn_reflns_Laue_measured_fraction_max 0.985
_diffrn_reflns_limit_h_max       16
_diffrn_reflns_limit_h_min       -16
_diffrn_reflns_limit_k_max       28
_diffrn_reflns_limit_k_min       -27
_diffrn_reflns_limit_l_max       29
_diffrn_reflns_limit_l_min       -29
_diffrn_reflns_number            148945
_diffrn_reflns_point_group_measured_fraction_full 1.000
_diffrn_reflns_point_group_measured_fraction_max 0.985
_diffrn_reflns_theta_full        25.242
_diffrn_reflns_theta_max         29.390
_diffrn_reflns_theta_min         1.833
_diffrn_ambient_temperature      120.0
_diffrn_detector_area_resol_mean 6.67
_diffrn_detector_type            'STOE Imaging Plate'
_diffrn_measured_fraction_theta_full 1.000
_diffrn_measured_fraction_theta_max 0.985
_diffrn_measurement_details      
;
 714 frames, detector distance = 100 mm
;
_diffrn_measurement_device       '2-circle diffractometer'
_diffrn_measurement_device_type  'STOE IPDS 2T'
_diffrn_measurement_method       'rotation method, \w scans'
_diffrn_radiation_type           MoK\a
_diffrn_radiation_wavelength     0.71073
_diffrn_source                   ?
_reflns_Friedel_coverage         0.000
_reflns_Friedel_fraction_full    .
_reflns_Friedel_fraction_max     .
_reflns_number_gt                9162
_reflns_number_total             13372
_reflns_special_details          
;
 Reflections were merged by SHELXL according to the crystal
 class for the calculation of statistics and refinement.
 
 _reflns_Friedel_fraction is defined as the number of unique
 Friedel pairs measured divided by the number that would be
 possible theoretically, ignoring centric projections and
 systematic absences.
;
_reflns_threshold_expression     'I > 2\s(I)'
_computing_cell_refinement       
;
X-Area Recipe 2.0.2 (STOE, 2024)
;
_computing_data_collection       
;
X-Area WinXpose 2.0.29.0 (STOE, 2023)
;
_computing_data_reduction        
;
X-Area Integrate 2.5.18.0 (STOE, 2024)
X-Area LANA 2.8.4 (STOE, 2024)
;
_computing_molecular_graphics    'Olex2 (Dolomanov et al., 2009)'
_computing_publication_material  'Olex2 (Dolomanov et al., 2009)'
_computing_structure_refinement  'ShelXL (Sheldrick, 2015)'
_computing_structure_solution    'SHELXT  (Sheldrick, 2015)'
_refine_diff_density_max         0.762
_refine_diff_density_min         -0.651
_refine_diff_density_rms         0.072
_refine_ls_extinction_coef       .
_refine_ls_extinction_method     none
_refine_ls_goodness_of_fit_ref   1.029
_refine_ls_hydrogen_treatment    constr
_refine_ls_matrix_type           full
_refine_ls_number_parameters     713
_refine_ls_number_reflns         13372
_refine_ls_number_restraints     3
_refine_ls_R_factor_all          0.0893
_refine_ls_R_factor_gt           0.0581
_refine_ls_restrained_S_all      1.029
_refine_ls_shift/su_max          0.001
_refine_ls_shift/su_mean         0.000
_refine_ls_structure_factor_coef Fsqd
_refine_ls_weighting_details     
'w=1/[\s^2^(Fo^2^)+(0.0801P)^2^+5.1317P] where P=(Fo^2^+2Fc^2^)/3'
_refine_ls_weighting_scheme      calc
_refine_ls_wR_factor_gt          0.1502
_refine_ls_wR_factor_ref         0.1735
_refine_special_details          ?
_olex2_refinement_description    
;
1. Fixed Uiso
 At 1.5 times of:
  All C(H,H,H) groups
2. Restrained distances
 C13-C16 \\sim C13-C16A
 with sigma of 0.02
 C13-C14 \\sim C13-C14A
 with sigma of 0.02
 C13-C15 \\sim C13-C15A
 with sigma of 0.02
3. Others
 Sof(C14A)=Sof(H14D)=Sof(H14E)=Sof(H14F)=Sof(C15A)=Sof(H15D)=Sof(H15E)=
 Sof(H15F)=Sof(C16A)=Sof(H16D)=Sof(H16E)=Sof(H16F)=1-FVAR(1)
 Sof(C16)=Sof(H16A)=Sof(H16B)=Sof(H16C)=Sof(C14)=Sof(H14A)=Sof(H14B)=Sof(H14C)=
 Sof(C15)=Sof(H15A)=Sof(H15B)=Sof(H15C)=FVAR(1)
4.a Idealised Me refined as rotating group:
 C3(H3A,H3B,H3C), C6(H6A,H6B,H6C), C8(H8A,H8B,H8C), C11(H11A,H11B,H11C),
 C7(H7A,H7B,H7C), C12(H12A,H12B,H12C), C10(H10A,H10B,H10C), C4(H4A,H4B,H4C),
 C2(H2A,H2B,H2C), C16(H16A,H16B,H16C), C14(H14A,H14B,H14C), C15(H15A,H15B,H15C),
  C14A(H14D,H14E,H14F), C15A(H15D,H15E,H15F), C16A(H16D,H16E,H16F)
;
_atom_sites_solution_hydrogens   geom
_atom_sites_solution_primary     dual
_atom_sites_solution_secondary   difmap
loop_
_atom_site_label
_atom_site_type_symbol
_atom_site_fract_x
_atom_site_fract_y
_atom_site_fract_z
_atom_site_U_iso_or_equiv
_atom_site_adp_type
_atom_site_occupancy
_atom_site_site_symmetry_order
_atom_site_calc_flag
_atom_site_refinement_flags_posn
_atom_site_refinement_flags_adp
_atom_site_refinement_flags_occupancy
_atom_site_disorder_assembly
_atom_site_disorder_group
Al1 Al 0.76886(6) 0.54045(3) 0.71990(3) 0.02720(14) Uani 1 1 d . . . . .
P2 P 0.12692(6) 0.77323(4) 0.54832(4) 0.04372(18) Uani 1 1 d . . . . .
P1 P -0.14055(6) 0.81582(4) 0.44622(5) 0.0510(2) Uani 1 1 d . . . . .
F4 F 0.70761(14) 0.40041(7) 0.66264(8) 0.0409(3) Uani 1 1 d . . . . .
F7 F 0.57076(14) 0.40873(8) 0.74809(8) 0.0439(4) Uani 1 1 d . . . . .
F8 F 0.48175(16) 0.50092(8) 0.74769(8) 0.0483(4) Uani 1 1 d . . . . .
F30 F 0.93476(15) 0.59073(8) 0.85337(8) 0.0492(4) Uani 1 1 d . . . . .
F1 F 0.48951(16) 0.54164(9) 0.56019(8) 0.0510(4) Uani 1 1 d . . . . .
F13 F 0.64152(16) 0.66289(8) 0.60896(8) 0.0505(4) Uani 1 1 d . . . . .
F10 F 0.91799(15) 0.72658(9) 0.75379(9) 0.0509(4) Uani 1 1 d . . . . .
O4 O 0.77340(14) 0.50435(8) 0.79414(8) 0.0313(3) Uani 1 1 d . . . . .
O2 O 0.78021(15) 0.62513(8) 0.72169(8) 0.0321(3) Uani 1 1 d . . . . .
F32 F 1.03020(14) 0.47505(9) 0.83214(9) 0.0506(4) Uani 1 1 d . . . . .
O1 O 0.63013(15) 0.52218(8) 0.67267(8) 0.0307(3) Uani 1 1 d . . . . .
F5 F 0.62021(17) 0.43051(9) 0.56701(8) 0.0539(4) Uani 1 1 d . . . . .
F2 F 0.37772(15) 0.54273(9) 0.62739(9) 0.0527(4) Uani 1 1 d . . . . .
F9 F 0.39354(15) 0.42022(9) 0.69071(10) 0.0538(4) Uani 1 1 d . . . . .
F31 F 0.90651(16) 0.39708(8) 0.80114(9) 0.0512(4) Uani 1 1 d . . . . .
F34 F 0.73957(16) 0.38911(9) 0.86909(9) 0.0520(4) Uani 1 1 d . . . . .
F6 F 0.53607(16) 0.36173(8) 0.61886(10) 0.0559(5) Uani 1 1 d . . . . .
F35 F 0.65587(16) 0.48011(10) 0.88232(9) 0.0552(5) Uani 1 1 d . . . . .
O3 O 0.88654(15) 0.51043(9) 0.69230(8) 0.0347(4) Uani 1 1 d . . . . .
F16 F 0.52074(15) 0.65294(9) 0.70079(11) 0.0581(5) Uani 1 1 d . . . . .
F26 F 0.79829(17) 0.56007(10) 0.57534(8) 0.0558(5) Uani 1 1 d . . . . .
F18 F 0.63143(16) 0.63701(9) 0.79783(9) 0.0557(5) Uani 1 1 d . . . . .
F11 F 0.77623(18) 0.79487(8) 0.74970(10) 0.0601(5) Uani 1 1 d . . . . .
F15 F 0.60715(17) 0.75809(9) 0.64366(9) 0.0571(5) Uani 1 1 d . . . . .
F12 F 0.81552(19) 0.72013(10) 0.82631(8) 0.0595(5) Uani 1 1 d . . . . .
F3 F 0.37794(16) 0.45872(9) 0.56568(10) 0.0615(5) Uani 1 1 d . . . . .
F33 F 0.98749(17) 0.40886(10) 0.90224(10) 0.0608(5) Uani 1 1 d . . . . .
F22 F 1.06181(17) 0.59329(11) 0.73574(9) 0.0601(5) Uani 1 1 d . . . . .
F28 F 0.97888(18) 0.53724(10) 0.94268(9) 0.0627(5) Uani 1 1 d . . . . .
F29 F 0.80721(19) 0.58237(10) 0.91143(9) 0.0634(5) Uani 1 1 d . . . . .
F14 F 0.78456(19) 0.73373(9) 0.63283(10) 0.0608(5) Uani 1 1 d . . . . .
F24 F 0.9693(2) 0.63677(10) 0.64530(11) 0.0649(5) Uani 1 1 d . . . . .
F36 F 0.80780(18) 0.44823(12) 0.95387(8) 0.0657(6) Uani 1 1 d . . . . .
F17 F 0.57692(18) 0.73487(9) 0.76673(10) 0.0620(5) Uani 1 1 d . . . . .
F25 F 0.9608(2) 0.55090(11) 0.54466(9) 0.0653(5) Uani 1 1 d . . . . .
F19 F 0.9932(2) 0.40507(10) 0.66549(12) 0.0727(6) Uani 1 1 d . . . . .
F21 F 1.1057(2) 0.45642(12) 0.61542(11) 0.0726(6) Uani 1 1 d . . . . .
F27 F 0.8604(2) 0.46464(12) 0.55837(11) 0.0735(6) Uani 1 1 d . . . . .
F23 F 1.13551(18) 0.58441(12) 0.65295(12) 0.0741(6) Uani 1 1 d . . . . .
F20 F 1.13038(19) 0.46757(14) 0.71935(11) 0.0823(8) Uani 1 1 d . . . . .
C21 C 0.7241(2) 0.68328(11) 0.72069(12) 0.0338(5) Uani 1 1 d . . . . .
C29 C 0.8402(2) 0.48777(13) 0.85302(12) 0.0349(5) Uani 1 1 d . . . . .
C17 C 0.5485(2) 0.47487(11) 0.65372(12) 0.0321(5) Uani 1 1 d . . . . .
C20 C 0.4978(2) 0.45095(13) 0.71070(13) 0.0389(5) Uani 1 1 d . . . . .
C25 C 0.9621(2) 0.51999(14) 0.65396(13) 0.0383(5) Uani 1 1 d . . . . .
C19 C 0.6034(2) 0.41587(13) 0.62524(13) 0.0380(5) Uani 1 1 d . . . . .
C31 C 0.9422(2) 0.44112(14) 0.84711(14) 0.0430(6) Uani 1 1 d . . . . .
C9 C 0.2358(3) 0.73185(15) 0.51154(14) 0.0435(6) Uani 1 1 d . . . . .
C18 C 0.4470(2) 0.50464(14) 0.60055(14) 0.0426(6) Uani 1 1 d . . . . .
C5 C -0.2630(3) 0.75626(15) 0.43428(14) 0.0458(6) Uani 1 1 d . . . . .
C30 C 0.8914(3) 0.55014(15) 0.89094(13) 0.0462(7) Uani 1 1 d . . . . .
C32 C 0.7598(3) 0.45056(16) 0.89001(13) 0.0464(7) Uani 1 1 d . . . . .
C13 C 0.1683(3) 0.81137(15) 0.62986(14) 0.0449(6) Uani 1 1 d D . . . .
C22 C 0.8091(3) 0.73242(15) 0.76256(16) 0.0488(7) Uani 1 1 d . . . . .
C23 C 0.6878(3) 0.70958(14) 0.65018(15) 0.0481(7) Uani 1 1 d . . . . .
C24 C 0.6106(3) 0.67746(15) 0.74676(16) 0.0490(7) Uani 1 1 d . . . . .
C1 C -0.1474(3) 0.88840(15) 0.39173(19) 0.0540(8) Uani 1 1 d . . . . .
C3 C -0.2605(3) 0.92634(17) 0.38879(17) 0.0541(8) Uani 1 1 d . . . . .
H3A H -0.261638 0.965632 0.362148 0.081 Uiso 1 1 calc GR . . . .
H3B H -0.264300 0.939271 0.432554 0.081 Uiso 1 1 calc GR . . . .
H3C H -0.328483 0.898622 0.369764 0.081 Uiso 1 1 calc GR . . . .
C27 C 1.0336(3) 0.58479(18) 0.67245(17) 0.0553(8) Uani 1 1 d . . . . .
C28 C 0.8944(3) 0.52475(18) 0.58210(16) 0.0542(8) Uani 1 1 d . . . . .
C26 C 1.0475(3) 0.46120(19) 0.66208(19) 0.0626(9) Uani 1 1 d . . . . .
C6 C -0.2140(3) 0.69326(16) 0.46981(19) 0.0610(9) Uani 1 1 d . . . . .
H6A H -0.152249 0.675242 0.450591 0.092 Uiso 1 1 calc GR . . . .
H6B H -0.277711 0.661119 0.466056 0.092 Uiso 1 1 calc GR . . . .
H6C H -0.180520 0.703095 0.515530 0.092 Uiso 1 1 calc GR . . . .
B1 B -0.0052(3) 0.79654(16) 0.49635(17) 0.0422(7) Uani 1 1 d . . . . .
C8 C -0.3608(3) 0.7834(2) 0.4620(2) 0.0723(11) Uani 1 1 d . . . . .
H8A H -0.328917 0.795690 0.507269 0.108 Uiso 1 1 calc GR . . . .
H8B H -0.422151 0.750001 0.459483 0.108 Uiso 1 1 calc GR . . . .
H8C H -0.394884 0.822161 0.437287 0.108 Uiso 1 1 calc GR . . . .
C11 C 0.2784(5) 0.6687(2) 0.5469(2) 0.0800(13) Uani 1 1 d . . . . .
H11A H 0.315207 0.678394 0.592306 0.120 Uiso 1 1 calc GR . . . .
H11B H 0.336352 0.647625 0.526858 0.120 Uiso 1 1 calc GR . . . .
H11C H 0.211267 0.639098 0.544548 0.120 Uiso 1 1 calc GR . . . .
C7 C -0.3083(5) 0.7414(2) 0.36173(19) 0.0882(15) Uani 1 1 d . . . . .
H7A H -0.348122 0.780289 0.339657 0.132 Uiso 1 1 calc GR . . . .
H7B H -0.364074 0.704731 0.356046 0.132 Uiso 1 1 calc GR . . . .
H7C H -0.241585 0.729867 0.343301 0.132 Uiso 1 1 calc GR . . . .
C12 C 0.1754(4) 0.7182(3) 0.44151(17) 0.0860(15) Uani 1 1 d . . . . .
H12A H 0.104017 0.692072 0.439575 0.129 Uiso 1 1 calc GR . . . .
H12B H 0.229175 0.693819 0.421041 0.129 Uiso 1 1 calc GR . . . .
H12C H 0.153793 0.759735 0.418688 0.129 Uiso 1 1 calc GR . . . .
C10 C 0.3410(4) 0.7774(3) 0.5134(3) 0.0932(16) Uani 1 1 d . . . . .
H10A H 0.313231 0.818108 0.490229 0.140 Uiso 1 1 calc GR . . . .
H10B H 0.397448 0.755721 0.492716 0.140 Uiso 1 1 calc GR . . . .
H10C H 0.379672 0.787625 0.558395 0.140 Uiso 1 1 calc GR . . . .
C4 C -0.1436(5) 0.8658(2) 0.3232(2) 0.0908(16) Uani 1 1 d . . . . .
H4A H -0.217329 0.843253 0.303117 0.136 Uiso 1 1 calc GR . . . .
H4B H -0.076947 0.835842 0.325765 0.136 Uiso 1 1 calc GR . . . .
H4C H -0.133974 0.904103 0.297037 0.136 Uiso 1 1 calc GR . . . .
C2 C -0.0404(4) 0.9302(2) 0.4212(4) 0.135(3) Uani 1 1 d . . . . .
H2A H -0.039196 0.968864 0.394031 0.202 Uiso 1 1 calc GR . . . .
H2B H 0.031641 0.904489 0.423908 0.202 Uiso 1 1 calc GR . . . .
H2C H -0.044561 0.944173 0.464593 0.202 Uiso 1 1 calc GR . . . .
C16 C 0.0560(5) 0.8136(4) 0.6550(3) 0.077(2) Uani 0.738(8) 1 d D . P A 1
H16A H -0.001159 0.843305 0.627990 0.116 Uiso 0.738(8) 1 calc GR . P A 1
H16B H 0.075208 0.829453 0.699709 0.116 Uiso 0.738(8) 1 calc GR . P A 1
H16C H 0.022062 0.769509 0.653401 0.116 Uiso 0.738(8) 1 calc GR . P A 1
C14 C 0.2158(6) 0.8793(2) 0.6242(3) 0.0690(17) Uani 0.738(8) 1 d D . P A 1
H14A H 0.286072 0.876471 0.606659 0.103 Uiso 0.738(8) 1 calc GR . P A 1
H14B H 0.236773 0.899776 0.667033 0.103 Uiso 0.738(8) 1 calc GR . P A 1
H14C H 0.155419 0.905722 0.595308 0.103 Uiso 0.738(8) 1 calc GR . P A 1
C15 C 0.2586(6) 0.7690(3) 0.6762(2) 0.076(2) Uani 0.738(8) 1 d D . P A 1
H15A H 0.230515 0.723529 0.674111 0.114 Uiso 0.738(8) 1 calc GR . P A 1
H15B H 0.268884 0.785531 0.720391 0.114 Uiso 0.738(8) 1 calc GR . P A 1
H15C H 0.334348 0.770614 0.663869 0.114 Uiso 0.738(8) 1 calc GR . P A 1
C14A C 0.2850(15) 0.8475(10) 0.6409(10) 0.084(5) Uiso 0.262(8) 1 d D . P A 2
H14D H 0.348075 0.816300 0.639176 0.126 Uiso 0.262(8) 1 calc GR . P A 2
H14E H 0.301789 0.868646 0.683438 0.126 Uiso 0.262(8) 1 calc GR . P A 2
H14F H 0.280453 0.880854 0.607323 0.126 Uiso 0.262(8) 1 calc GR . P A 2
C15A C 0.170(2) 0.7584(9) 0.6769(9) 0.085(5) Uiso 0.262(8) 1 d D . P A 2
H15D H 0.096932 0.733077 0.664682 0.128 Uiso 0.262(8) 1 calc GR . P A 2
H15E H 0.177711 0.777237 0.720029 0.128 Uiso 0.262(8) 1 calc GR . P A 2
H15F H 0.237660 0.729423 0.677489 0.128 Uiso 0.262(8) 1 calc GR . P A 2
C16A C 0.0667(14) 0.8590(9) 0.6329(9) 0.077(5) Uiso 0.262(8) 1 d D . P A 2
H16D H 0.068966 0.896632 0.604550 0.116 Uiso 0.262(8) 1 calc GR . P A 2
H16E H 0.075744 0.874374 0.677386 0.116 Uiso 0.262(8) 1 calc GR . P A 2
H16F H -0.009051 0.836284 0.618609 0.116 Uiso 0.262(8) 1 calc GR . P A 2

loop_
_atom_site_aniso_label
_atom_site_aniso_U_11
_atom_site_aniso_U_22
_atom_site_aniso_U_33
_atom_site_aniso_U_23
_atom_site_aniso_U_13
_atom_site_aniso_U_12
Al1 0.0288(3) 0.0262(3) 0.0261(3) 0.0002(2) 0.0054(2) 0.0002(3)
P2 0.0344(3) 0.0524(4) 0.0423(4) -0.0105(3) 0.0049(3) 0.0074(3)
P1 0.0313(3) 0.0402(4) 0.0743(5) 0.0128(4) -0.0015(3) -0.0050(3)
F4 0.0404(8) 0.0337(8) 0.0471(9) 0.0017(6) 0.0076(7) 0.0062(6)
F7 0.0480(9) 0.0403(8) 0.0425(8) 0.0122(7) 0.0092(7) -0.0010(7)
F8 0.0537(10) 0.0466(9) 0.0507(9) -0.0045(7) 0.0244(8) 0.0015(8)
F30 0.0531(10) 0.0402(9) 0.0463(9) 0.0051(7) -0.0046(7) -0.0104(7)
F1 0.0594(10) 0.0498(10) 0.0357(8) 0.0102(7) -0.0047(7) 0.0002(8)
F13 0.0644(11) 0.0420(9) 0.0380(8) -0.0028(7) -0.0017(7) 0.0003(8)
F10 0.0439(9) 0.0469(10) 0.0600(10) -0.0079(8) 0.0088(8) -0.0137(7)
O4 0.0309(8) 0.0341(9) 0.0271(8) 0.0035(6) 0.0031(6) -0.0004(7)
O2 0.0328(8) 0.0275(8) 0.0357(9) -0.0002(7) 0.0076(7) 0.0006(6)
F32 0.0321(8) 0.0587(11) 0.0596(10) 0.0120(8) 0.0081(7) -0.0004(7)
O1 0.0333(8) 0.0262(8) 0.0298(8) -0.0005(6) 0.0023(6) -0.0018(6)
F5 0.0723(12) 0.0568(11) 0.0329(8) -0.0056(7) 0.0134(8) 0.0093(9)
F2 0.0392(9) 0.0471(9) 0.0659(11) 0.0029(8) 0.0010(8) 0.0103(7)
F9 0.0375(8) 0.0524(10) 0.0706(12) 0.0028(9) 0.0111(8) -0.0125(7)
F31 0.0523(10) 0.0370(8) 0.0635(11) -0.0013(8) 0.0121(8) 0.0056(7)
F34 0.0525(10) 0.0469(10) 0.0543(10) 0.0145(8) 0.0080(8) -0.0111(8)
F6 0.0540(10) 0.0335(8) 0.0760(12) -0.0147(8) 0.0073(9) -0.0079(7)
F35 0.0452(9) 0.0791(13) 0.0458(9) 0.0069(9) 0.0196(8) 0.0035(9)
O3 0.0340(9) 0.0354(9) 0.0372(9) 0.0017(7) 0.0133(7) 0.0017(7)
F16 0.0368(9) 0.0464(10) 0.0882(14) -0.0076(9) 0.0091(9) 0.0008(7)
F26 0.0541(10) 0.0719(12) 0.0395(9) 0.0058(8) 0.0072(8) 0.0097(9)
F18 0.0559(10) 0.0588(11) 0.0608(11) 0.0175(9) 0.0304(9) 0.0114(8)
F11 0.0734(13) 0.0269(8) 0.0713(12) -0.0085(8) 0.0000(10) -0.0032(8)
F15 0.0659(11) 0.0384(9) 0.0578(11) 0.0042(8) -0.0035(9) 0.0140(8)
F12 0.0751(13) 0.0573(11) 0.0396(9) -0.0129(8) 0.0009(8) 0.0090(9)
F3 0.0525(10) 0.0537(11) 0.0610(11) -0.0059(9) -0.0212(9) -0.0079(8)
F33 0.0517(10) 0.0634(12) 0.0602(11) 0.0275(9) -0.0007(8) 0.0123(9)
F22 0.0518(10) 0.0791(14) 0.0483(10) -0.0136(9) 0.0098(8) -0.0192(9)
F28 0.0667(12) 0.0685(12) 0.0385(9) 0.0054(8) -0.0165(8) -0.0151(10)
F29 0.0774(13) 0.0625(12) 0.0497(10) -0.0193(9) 0.0136(9) 0.0036(10)
F14 0.0778(13) 0.0513(10) 0.0603(11) 0.0152(9) 0.0302(10) -0.0011(9)
F24 0.0785(14) 0.0465(10) 0.0817(14) 0.0086(10) 0.0428(12) -0.0049(10)
F36 0.0658(12) 0.0981(16) 0.0299(8) 0.0161(9) 0.0049(8) -0.0135(11)
F17 0.0699(12) 0.0477(10) 0.0769(13) -0.0048(9) 0.0344(10) 0.0166(9)
F25 0.0783(14) 0.0816(14) 0.0452(10) 0.0058(9) 0.0331(10) 0.0051(11)
F19 0.0838(15) 0.0466(11) 0.1003(17) 0.0028(11) 0.0468(13) 0.0191(10)
F21 0.0686(13) 0.0873(15) 0.0751(14) -0.0014(12) 0.0431(11) 0.0253(11)
F27 0.0853(15) 0.0771(15) 0.0602(12) -0.0281(11) 0.0218(11) -0.0117(12)
F23 0.0537(11) 0.0953(17) 0.0856(15) -0.0103(12) 0.0409(11) -0.0231(11)
F20 0.0508(11) 0.129(2) 0.0689(14) 0.0246(14) 0.0182(10) 0.0370(13)
C21 0.0393(12) 0.0242(11) 0.0372(12) -0.0024(9) 0.0078(10) 0.0015(9)
C29 0.0328(12) 0.0409(13) 0.0279(11) 0.0043(9) 0.0014(9) -0.0011(10)
C17 0.0338(11) 0.0270(11) 0.0323(11) -0.0012(9) 0.0017(9) -0.0011(9)
C20 0.0349(12) 0.0371(13) 0.0445(14) 0.0010(11) 0.0093(11) -0.0022(10)
C25 0.0359(13) 0.0439(14) 0.0387(13) -0.0007(11) 0.0159(10) 0.0030(11)
C19 0.0406(13) 0.0313(12) 0.0389(13) -0.0034(10) 0.0033(10) -0.0022(10)
C31 0.0373(13) 0.0440(15) 0.0444(14) 0.0114(12) 0.0029(11) 0.0016(11)
C9 0.0461(15) 0.0464(15) 0.0399(14) 0.0064(11) 0.0141(11) 0.0162(12)
C18 0.0421(14) 0.0368(13) 0.0420(14) 0.0001(11) -0.0037(11) -0.0010(11)
C5 0.0421(14) 0.0493(16) 0.0449(15) 0.0022(12) 0.0080(12) -0.0144(12)
C30 0.0501(16) 0.0506(16) 0.0316(13) 0.0003(11) -0.0027(11) -0.0025(13)
C32 0.0445(15) 0.0596(18) 0.0336(13) 0.0088(12) 0.0064(11) -0.0005(13)
C13 0.0444(15) 0.0468(16) 0.0430(15) -0.0109(12) 0.0097(12) -0.0050(12)
C22 0.0541(17) 0.0388(15) 0.0517(17) -0.0046(12) 0.0090(13) -0.0012(12)
C23 0.0582(18) 0.0366(14) 0.0468(16) 0.0008(12) 0.0073(13) 0.0019(12)
C24 0.0507(16) 0.0417(15) 0.0568(18) 0.0018(13) 0.0173(14) 0.0077(12)
C1 0.0366(14) 0.0409(15) 0.085(2) 0.0168(15) 0.0141(15) 0.0018(12)
C3 0.0543(18) 0.0518(18) 0.0560(18) 0.0070(14) 0.0129(14) 0.0170(14)
C27 0.0499(17) 0.066(2) 0.0559(18) -0.0051(16) 0.0251(14) -0.0107(15)
C28 0.063(2) 0.060(2) 0.0442(16) -0.0010(14) 0.0218(14) 0.0034(15)
C26 0.064(2) 0.067(2) 0.067(2) 0.0082(17) 0.0354(18) 0.0191(18)
C6 0.071(2) 0.0448(17) 0.069(2) 0.0032(15) 0.0191(18) -0.0139(16)
B1 0.0391(15) 0.0379(15) 0.0504(17) -0.0043(13) 0.0122(13) -0.0019(12)
C8 0.054(2) 0.080(3) 0.091(3) 0.025(2) 0.033(2) 0.0023(18)
C11 0.119(4) 0.065(2) 0.062(2) 0.0173(18) 0.033(2) 0.048(2)
C7 0.117(4) 0.088(3) 0.052(2) -0.006(2) 0.004(2) -0.055(3)
C12 0.094(3) 0.118(4) 0.0441(19) -0.014(2) 0.0127(19) 0.056(3)
C10 0.069(3) 0.101(4) 0.130(4) 0.022(3) 0.063(3) 0.005(2)
C4 0.111(4) 0.074(3) 0.116(4) 0.037(3) 0.083(3) 0.033(3)
C2 0.064(3) 0.066(3) 0.234(7) 0.074(4) -0.045(4) -0.034(2)
C16 0.066(3) 0.098(5) 0.079(4) -0.045(3) 0.039(3) -0.017(3)
C14 0.082(4) 0.044(3) 0.079(4) -0.019(2) 0.015(3) -0.022(3)
C15 0.097(5) 0.084(4) 0.038(2) -0.007(2) -0.002(2) 0.027(3)

_geom_special_details            
;
 All esds (except the esd in the dihedral angle between two l.s. planes)
 are estimated using the full covariance matrix.  The cell esds are taken
 into account individually in the estimation of esds in distances, angles
 and torsion angles; correlations between esds in cell parameters are only
 used when they are defined by crystal symmetry.  An approximate (isotropic)
 treatment of cell esds is used for estimating esds involving l.s. planes.
;
loop_
_geom_bond_atom_site_label_1
_geom_bond_atom_site_label_2
_geom_bond_distance
_geom_bond_site_symmetry_2
_geom_bond_publ_flag
Al1 O4 1.7337(17) . ?
Al1 O2 1.7314(18) . ?
Al1 O1 1.7310(17) . ?
Al1 O3 1.7282(18) . ?
P2 C9 1.847(3) . ?
P2 C13 1.859(3) . ?
P2 B1 1.736(3) . ?
P1 C5 1.846(3) . ?
P1 C1 1.871(3) . ?
P1 B1 1.728(3) . ?
F4 C19 1.324(3) . ?
F7 C20 1.334(3) . ?
F8 C20 1.328(3) . ?
F30 C30 1.332(4) . ?
F1 C18 1.325(3) . ?
F13 C23 1.320(3) . ?
F10 C22 1.332(4) . ?
O4 C29 1.353(3) . ?
O2 C21 1.352(3) . ?
F32 C31 1.338(3) . ?
O1 C17 1.348(3) . ?
F5 C19 1.335(3) . ?
F2 C18 1.343(4) . ?
F9 C20 1.344(3) . ?
F31 C31 1.321(4) . ?
F34 C32 1.332(4) . ?
F6 C19 1.343(3) . ?
F35 C32 1.328(4) . ?
O3 C25 1.351(3) . ?
F16 C24 1.349(4) . ?
F26 C28 1.311(4) . ?
F18 C24 1.341(4) . ?
F11 C22 1.339(3) . ?
F15 C23 1.349(4) . ?
F12 C22 1.365(4) . ?
F3 C18 1.339(3) . ?
F33 C31 1.340(3) . ?
F22 C27 1.321(4) . ?
F28 C30 1.339(3) . ?
F29 C30 1.337(4) . ?
F14 C23 1.360(4) . ?
F24 C27 1.347(4) . ?
F36 C32 1.343(3) . ?
F17 C24 1.336(3) . ?
F25 C28 1.347(4) . ?
F19 C26 1.318(5) . ?
F21 C26 1.334(4) . ?
F27 C28 1.349(4) . ?
F23 C27 1.349(4) . ?
F20 C26 1.371(5) . ?
C21 C22 1.537(4) . ?
C21 C23 1.556(4) . ?
C21 C24 1.557(4) . ?
C29 C31 1.551(4) . ?
C29 C30 1.548(4) . ?
C29 C32 1.558(4) . ?
C17 C20 1.549(4) . ?
C17 C19 1.552(4) . ?
C17 C18 1.554(3) . ?
C25 C27 1.562(4) . ?
C25 C28 1.550(4) . ?
C25 C26 1.541(4) . ?
C9 C11 1.516(4) . ?
C9 C12 1.517(5) . ?
C9 C10 1.532(5) . ?
C5 C6 1.532(5) . ?
C5 C8 1.508(5) . ?
C5 C7 1.540(5) . ?
C13 C16 1.529(6) . ?
C13 C14 1.506(5) . ?
C13 C15 1.529(6) . ?
C13 C14A 1.515(14) . ?
C13 C15A 1.471(14) . ?
C13 C16A 1.546(14) . ?
C1 C3 1.517(4) . ?
C1 C4 1.542(6) . ?
C1 C2 1.518(5) . ?
C3 H3A 0.9800 . ?
C3 H3B 0.9800 . ?
C3 H3C 0.9800 . ?
C6 H6A 0.9800 . ?
C6 H6B 0.9800 . ?
C6 H6C 0.9800 . ?
C8 H8A 0.9800 . ?
C8 H8B 0.9800 . ?
C8 H8C 0.9800 . ?
C11 H11A 0.9800 . ?
C11 H11B 0.9800 . ?
C11 H11C 0.9800 . ?
C7 H7A 0.9800 . ?
C7 H7B 0.9800 . ?
C7 H7C 0.9800 . ?
C12 H12A 0.9800 . ?
C12 H12B 0.9800 . ?
C12 H12C 0.9800 . ?
C10 H10A 0.9800 . ?
C10 H10B 0.9800 . ?
C10 H10C 0.9800 . ?
C4 H4A 0.9800 . ?
C4 H4B 0.9800 . ?
C4 H4C 0.9800 . ?
C2 H2A 0.9800 . ?
C2 H2B 0.9800 . ?
C2 H2C 0.9800 . ?
C16 H16A 0.9800 . ?
C16 H16B 0.9800 . ?
C16 H16C 0.9800 . ?
C14 H14A 0.9800 . ?
C14 H14B 0.9800 . ?
C14 H14C 0.9800 . ?
C15 H15A 0.9800 . ?
C15 H15B 0.9800 . ?
C15 H15C 0.9800 . ?
C14A H14D 0.9800 . ?
C14A H14E 0.9800 . ?
C14A H14F 0.9800 . ?
C15A H15D 0.9800 . ?
C15A H15E 0.9800 . ?
C15A H15F 0.9800 . ?
C16A H16D 0.9800 . ?
C16A H16E 0.9800 . ?
C16A H16F 0.9800 . ?

loop_
_geom_angle_atom_site_label_1
_geom_angle_atom_site_label_2
_geom_angle_atom_site_label_3
_geom_angle
_geom_angle_site_symmetry_1
_geom_angle_site_symmetry_3
_geom_angle_publ_flag
O2 Al1 O4 114.69(9) . . ?
O1 Al1 O4 105.12(9) . . ?
O1 Al1 O2 106.47(8) . . ?
O3 Al1 O4 107.76(9) . . ?
O3 Al1 O2 107.34(9) . . ?
O3 Al1 O1 115.73(9) . . ?
C9 P2 C13 122.34(14) . . ?
B1 P2 C9 116.75(15) . . ?
B1 P2 C13 118.40(15) . . ?
C5 P1 C1 121.15(14) . . ?
B1 P1 C5 119.93(15) . . ?
B1 P1 C1 117.48(15) . . ?
C29 O4 Al1 146.90(17) . . ?
C21 O2 Al1 147.16(16) . . ?
C17 O1 Al1 145.53(15) . . ?
C25 O3 Al1 147.10(17) . . ?
O2 C21 C22 108.7(2) . . ?
O2 C21 C23 109.7(2) . . ?
O2 C21 C24 112.1(2) . . ?
C22 C21 C23 109.0(2) . . ?
C22 C21 C24 109.2(2) . . ?
C23 C21 C24 108.1(2) . . ?
O4 C29 C31 111.2(2) . . ?
O4 C29 C30 110.1(2) . . ?
O4 C29 C32 107.9(2) . . ?
C31 C29 C32 107.9(2) . . ?
C30 C29 C31 109.8(2) . . ?
C30 C29 C32 109.9(2) . . ?
O1 C17 C20 111.4(2) . . ?
O1 C17 C19 110.1(2) . . ?
O1 C17 C18 107.48(19) . . ?
C20 C17 C19 109.4(2) . . ?
C20 C17 C18 109.1(2) . . ?
C19 C17 C18 109.3(2) . . ?
F7 C20 F9 106.8(2) . . ?
F7 C20 C17 111.3(2) . . ?
F8 C20 F7 107.5(2) . . ?
F8 C20 F9 107.6(2) . . ?
F8 C20 C17 110.9(2) . . ?
F9 C20 C17 112.5(2) . . ?
O3 C25 C27 110.8(2) . . ?
O3 C25 C28 110.7(2) . . ?
O3 C25 C26 108.4(2) . . ?
C28 C25 C27 108.2(3) . . ?
C26 C25 C27 109.8(3) . . ?
C26 C25 C28 108.9(3) . . ?
F4 C19 F5 107.2(2) . . ?
F4 C19 F6 107.2(2) . . ?
F4 C19 C17 110.8(2) . . ?
F5 C19 F6 107.5(2) . . ?
F5 C19 C17 110.8(2) . . ?
F6 C19 C17 113.0(2) . . ?
F32 C31 F33 107.3(2) . . ?
F32 C31 C29 110.4(2) . . ?
F31 C31 F32 107.4(2) . . ?
F31 C31 F33 107.8(2) . . ?
F31 C31 C29 111.4(2) . . ?
F33 C31 C29 112.4(2) . . ?
C11 C9 P2 110.8(2) . . ?
C11 C9 C12 110.7(3) . . ?
C11 C9 C10 109.7(3) . . ?
C12 C9 P2 107.2(2) . . ?
C12 C9 C10 108.6(4) . . ?
C10 C9 P2 109.8(3) . . ?
F1 C18 F2 107.6(2) . . ?
F1 C18 F3 107.9(2) . . ?
F1 C18 C17 111.0(2) . . ?
F2 C18 C17 110.3(2) . . ?
F3 C18 F2 107.3(2) . . ?
F3 C18 C17 112.6(2) . . ?
C6 C5 P1 107.3(2) . . ?
C6 C5 C7 109.3(3) . . ?
C8 C5 P1 109.7(2) . . ?
C8 C5 C6 110.1(3) . . ?
C8 C5 C7 110.7(3) . . ?
C7 C5 P1 109.7(2) . . ?
F30 C30 F28 107.0(2) . . ?
F30 C30 F29 107.7(3) . . ?
F30 C30 C29 110.6(2) . . ?
F28 C30 C29 113.1(2) . . ?
F29 C30 F28 107.6(2) . . ?
F29 C30 C29 110.6(2) . . ?
F34 C32 F36 107.7(2) . . ?
F34 C32 C29 111.7(2) . . ?
F35 C32 F34 107.5(2) . . ?
F35 C32 F36 106.8(2) . . ?
F35 C32 C29 111.0(2) . . ?
F36 C32 C29 111.9(2) . . ?
C16 C13 P2 106.6(3) . . ?
C14 C13 P2 109.2(3) . . ?
C14 C13 C16 111.2(4) . . ?
C14 C13 C15 111.2(4) . . ?
C15 C13 P2 110.7(3) . . ?
C15 C13 C16 107.9(4) . . ?
C14A C13 P2 111.9(8) . . ?
C14A C13 C16A 110.9(11) . . ?
C15A C13 P2 106.7(8) . . ?
C15A C13 C14A 112.5(12) . . ?
C15A C13 C16A 108.8(11) . . ?
C16A C13 P2 105.7(7) . . ?
F10 C22 F11 107.0(3) . . ?
F10 C22 F12 107.1(2) . . ?
F10 C22 C21 111.4(2) . . ?
F11 C22 F12 108.9(2) . . ?
F11 C22 C21 112.8(2) . . ?
F12 C22 C21 109.5(2) . . ?
F13 C23 F15 107.2(2) . . ?
F13 C23 F14 108.4(3) . . ?
F13 C23 C21 111.6(2) . . ?
F15 C23 F14 108.0(2) . . ?
F15 C23 C21 112.1(2) . . ?
F14 C23 C21 109.5(2) . . ?
F16 C24 C21 110.5(2) . . ?
F18 C24 F16 108.7(3) . . ?
F18 C24 C21 109.3(2) . . ?
F17 C24 F16 108.6(2) . . ?
F17 C24 F18 106.9(3) . . ?
F17 C24 C21 112.7(2) . . ?
C3 C1 P1 109.7(2) . . ?
C3 C1 C4 109.5(3) . . ?
C3 C1 C2 110.6(4) . . ?
C4 C1 P1 110.2(2) . . ?
C2 C1 P1 106.1(3) . . ?
C2 C1 C4 110.7(4) . . ?
C1 C3 H3A 109.5 . . ?
C1 C3 H3B 109.5 . . ?
C1 C3 H3C 109.5 . . ?
H3A C3 H3B 109.5 . . ?
H3A C3 H3C 109.5 . . ?
H3B C3 H3C 109.5 . . ?
F22 C27 F24 108.3(3) . . ?
F22 C27 F23 106.9(3) . . ?
F22 C27 C25 110.9(3) . . ?
F24 C27 F23 108.3(3) . . ?
F24 C27 C25 110.4(3) . . ?
F23 C27 C25 111.9(3) . . ?
F26 C28 F25 108.3(3) . . ?
F26 C28 F27 106.9(3) . . ?
F26 C28 C25 111.4(2) . . ?
F25 C28 F27 107.3(3) . . ?
F25 C28 C25 112.3(3) . . ?
F27 C28 C25 110.4(3) . . ?
F19 C26 F21 108.3(3) . . ?
F19 C26 F20 106.2(3) . . ?
F19 C26 C25 112.1(3) . . ?
F21 C26 F20 107.1(3) . . ?
F21 C26 C25 113.7(3) . . ?
F20 C26 C25 109.1(3) . . ?
C5 C6 H6A 109.5 . . ?
C5 C6 H6B 109.5 . . ?
C5 C6 H6C 109.5 . . ?
H6A C6 H6B 109.5 . . ?
H6A C6 H6C 109.5 . . ?
H6B C6 H6C 109.5 . . ?
P1 B1 P2 176.6(2) . . ?
C5 C8 H8A 109.5 . . ?
C5 C8 H8B 109.5 . . ?
C5 C8 H8C 109.5 . . ?
H8A C8 H8B 109.5 . . ?
H8A C8 H8C 109.5 . . ?
H8B C8 H8C 109.5 . . ?
C9 C11 H11A 109.5 . . ?
C9 C11 H11B 109.5 . . ?
C9 C11 H11C 109.5 . . ?
H11A C11 H11B 109.5 . . ?
H11A C11 H11C 109.5 . . ?
H11B C11 H11C 109.5 . . ?
C5 C7 H7A 109.5 . . ?
C5 C7 H7B 109.5 . . ?
C5 C7 H7C 109.5 . . ?
H7A C7 H7B 109.5 . . ?
H7A C7 H7C 109.5 . . ?
H7B C7 H7C 109.5 . . ?
C9 C12 H12A 109.5 . . ?
C9 C12 H12B 109.5 . . ?
C9 C12 H12C 109.5 . . ?
H12A C12 H12B 109.5 . . ?
H12A C12 H12C 109.5 . . ?
H12B C12 H12C 109.5 . . ?
C9 C10 H10A 109.5 . . ?
C9 C10 H10B 109.5 . . ?
C9 C10 H10C 109.5 . . ?
H10A C10 H10B 109.5 . . ?
H10A C10 H10C 109.5 . . ?
H10B C10 H10C 109.5 . . ?
C1 C4 H4A 109.5 . . ?
C1 C4 H4B 109.5 . . ?
C1 C4 H4C 109.5 . . ?
H4A C4 H4B 109.5 . . ?
H4A C4 H4C 109.5 . . ?
H4B C4 H4C 109.5 . . ?
C1 C2 H2A 109.5 . . ?
C1 C2 H2B 109.5 . . ?
C1 C2 H2C 109.5 . . ?
H2A C2 H2B 109.5 . . ?
H2A C2 H2C 109.5 . . ?
H2B C2 H2C 109.5 . . ?
C13 C16 H16A 109.5 . . ?
C13 C16 H16B 109.5 . . ?
C13 C16 H16C 109.5 . . ?
H16A C16 H16B 109.5 . . ?
H16A C16 H16C 109.5 . . ?
H16B C16 H16C 109.5 . . ?
C13 C14 H14A 109.5 . . ?
C13 C14 H14B 109.5 . . ?
C13 C14 H14C 109.5 . . ?
H14A C14 H14B 109.5 . . ?
H14A C14 H14C 109.5 . . ?
H14B C14 H14C 109.5 . . ?
C13 C15 H15A 109.5 . . ?
C13 C15 H15B 109.5 . . ?
C13 C15 H15C 109.5 . . ?
H15A C15 H15B 109.5 . . ?
H15A C15 H15C 109.5 . . ?
H15B C15 H15C 109.5 . . ?
C13 C14A H14D 109.5 . . ?
C13 C14A H14E 109.5 . . ?
C13 C14A H14F 109.5 . . ?
H14D C14A H14E 109.5 . . ?
H14D C14A H14F 109.5 . . ?
H14E C14A H14F 109.5 . . ?
C13 C15A H15D 109.5 . . ?
C13 C15A H15E 109.5 . . ?
C13 C15A H15F 109.5 . . ?
H15D C15A H15E 109.5 . . ?
H15D C15A H15F 109.5 . . ?
H15E C15A H15F 109.5 . . ?
C13 C16A H16D 109.5 . . ?
C13 C16A H16E 109.5 . . ?
C13 C16A H16F 109.5 . . ?
H16D C16A H16E 109.5 . . ?
H16D C16A H16F 109.5 . . ?
H16E C16A H16F 109.5 . . ?

loop_
_geom_torsion_atom_site_label_1
_geom_torsion_atom_site_label_2
_geom_torsion_atom_site_label_3
_geom_torsion_atom_site_label_4
_geom_torsion
_geom_torsion_site_symmetry_1
_geom_torsion_site_symmetry_2
_geom_torsion_site_symmetry_3
_geom_torsion_site_symmetry_4
_geom_torsion_publ_flag
Al1 O4 C29 C31 -59.4(4) . . . . ?
Al1 O4 C29 C30 62.5(4) . . . . ?
Al1 O4 C29 C32 -177.6(2) . . . . ?
Al1 O2 C21 C22 146.7(3) . . . . ?
Al1 O2 C21 C23 -94.2(3) . . . . ?
Al1 O2 C21 C24 26.0(4) . . . . ?
Al1 O1 C17 C20 66.5(3) . . . . ?
Al1 O1 C17 C19 -55.0(4) . . . . ?
Al1 O1 C17 C18 -174.0(2) . . . . ?
Al1 O3 C25 C27 58.6(4) . . . . ?
Al1 O3 C25 C28 -61.5(4) . . . . ?
Al1 O3 C25 C26 179.1(3) . . . . ?
O4 Al1 O2 C21 -83.7(3) . . . . ?
O4 Al1 O1 C17 -46.0(3) . . . . ?
O4 Al1 O3 C25 -156.3(3) . . . . ?
O4 C29 C31 F32 78.7(3) . . . . ?
O4 C29 C31 F31 -40.5(3) . . . . ?
O4 C29 C31 F33 -161.5(2) . . . . ?
O4 C29 C30 F30 -45.6(3) . . . . ?
O4 C29 C30 F28 -165.5(2) . . . . ?
O4 C29 C30 F29 73.6(3) . . . . ?
O4 C29 C32 F34 76.5(3) . . . . ?
O4 C29 C32 F35 -43.4(3) . . . . ?
O4 C29 C32 F36 -162.7(2) . . . . ?
O2 Al1 O4 C29 -72.9(3) . . . . ?
O2 Al1 O1 C17 -168.1(3) . . . . ?
O2 Al1 O3 C25 -32.3(3) . . . . ?
O2 C21 C22 F10 40.9(3) . . . . ?
O2 C21 C22 F11 161.3(2) . . . . ?
O2 C21 C22 F12 -77.4(3) . . . . ?
O2 C21 C23 F13 44.3(3) . . . . ?
O2 C21 C23 F15 164.5(2) . . . . ?
O2 C21 C23 F14 -75.6(3) . . . . ?
O2 C21 C24 F16 -79.7(3) . . . . ?
O2 C21 C24 F18 39.9(3) . . . . ?
O2 C21 C24 F17 158.6(2) . . . . ?
O1 Al1 O4 C29 170.5(3) . . . . ?
O1 Al1 O2 C21 32.1(3) . . . . ?
O1 Al1 O3 C25 86.4(3) . . . . ?
O1 C17 C20 F7 -79.7(3) . . . . ?
O1 C17 C20 F8 39.9(3) . . . . ?
O1 C17 C20 F9 160.4(2) . . . . ?
O1 C17 C19 F4 45.6(3) . . . . ?
O1 C17 C19 F5 -73.2(3) . . . . ?
O1 C17 C19 F6 166.0(2) . . . . ?
O1 C17 C18 F1 41.5(3) . . . . ?
O1 C17 C18 F2 -77.6(3) . . . . ?
O1 C17 C18 F3 162.5(2) . . . . ?
O3 Al1 O4 C29 46.5(3) . . . . ?
O3 Al1 O2 C21 156.6(3) . . . . ?
O3 Al1 O1 C17 72.7(3) . . . . ?
O3 C25 C27 F22 38.4(3) . . . . ?
O3 C25 C27 F24 -81.7(3) . . . . ?
O3 C25 C27 F23 157.6(3) . . . . ?
O3 C25 C28 F26 42.0(4) . . . . ?
O3 C25 C28 F25 163.8(2) . . . . ?
O3 C25 C28 F27 -76.6(3) . . . . ?
O3 C25 C26 F19 40.5(4) . . . . ?
O3 C25 C26 F21 163.7(3) . . . . ?
O3 C25 C26 F20 -76.9(3) . . . . ?
C20 C17 C19 F4 -77.1(3) . . . . ?
C20 C17 C19 F5 164.1(2) . . . . ?
C20 C17 C19 F6 43.3(3) . . . . ?
C20 C17 C18 F1 162.4(2) . . . . ?
C20 C17 C18 F2 43.3(3) . . . . ?
C20 C17 C18 F3 -76.5(3) . . . . ?
C19 C17 C20 F7 42.2(3) . . . . ?
C19 C17 C20 F8 161.8(2) . . . . ?
C19 C17 C20 F9 -77.7(3) . . . . ?
C19 C17 C18 F1 -78.0(3) . . . . ?
C19 C17 C18 F2 162.9(2) . . . . ?
C19 C17 C18 F3 43.0(3) . . . . ?
C31 C29 C30 F30 77.3(3) . . . . ?
C31 C29 C30 F28 -42.7(3) . . . . ?
C31 C29 C30 F29 -163.6(2) . . . . ?
C31 C29 C32 F34 -43.7(3) . . . . ?
C31 C29 C32 F35 -163.7(2) . . . . ?
C31 C29 C32 F36 77.1(3) . . . . ?
C9 P2 C13 C16 -156.4(4) . . . . ?
C9 P2 C13 C14 83.3(3) . . . . ?
C9 P2 C13 C15 -39.4(4) . . . . ?
C9 P2 C13 C14A 40.7(9) . . . . ?
C9 P2 C13 C15A -82.8(10) . . . . ?
C9 P2 C13 C16A 161.5(8) . . . . ?
C18 C17 C20 F7 161.8(2) . . . . ?
C18 C17 C20 F8 -78.6(3) . . . . ?
C18 C17 C20 F9 41.9(3) . . . . ?
C18 C17 C19 F4 163.5(2) . . . . ?
C18 C17 C19 F5 44.6(3) . . . . ?
C18 C17 C19 F6 -76.1(3) . . . . ?
C5 P1 C1 C3 53.3(3) . . . . ?
C5 P1 C1 C4 -67.3(3) . . . . ?
C5 P1 C1 C2 172.8(4) . . . . ?
C30 C29 C31 F32 -43.4(3) . . . . ?
C30 C29 C31 F31 -162.6(2) . . . . ?
C30 C29 C31 F33 76.3(3) . . . . ?
C30 C29 C32 F34 -163.4(2) . . . . ?
C30 C29 C32 F35 76.7(3) . . . . ?
C30 C29 C32 F36 -42.6(3) . . . . ?
C32 C29 C31 F32 -163.1(2) . . . . ?
C32 C29 C31 F31 77.6(3) . . . . ?
C32 C29 C31 F33 -43.4(3) . . . . ?
C32 C29 C30 F30 -164.2(2) . . . . ?
C32 C29 C30 F28 75.8(3) . . . . ?
C32 C29 C30 F29 -45.0(3) . . . . ?
C13 P2 C9 C11 69.2(3) . . . . ?
C13 P2 C9 C12 -169.9(3) . . . . ?
C13 P2 C9 C10 -52.1(3) . . . . ?
C22 C21 C23 F13 163.2(2) . . . . ?
C22 C21 C23 F15 -76.6(3) . . . . ?
C22 C21 C23 F14 43.2(3) . . . . ?
C22 C21 C24 F16 159.9(2) . . . . ?
C22 C21 C24 F18 -80.6(3) . . . . ?
C22 C21 C24 F17 38.2(3) . . . . ?
C23 C21 C22 F10 -78.7(3) . . . . ?
C23 C21 C22 F11 41.7(3) . . . . ?
C23 C21 C22 F12 163.1(2) . . . . ?
C23 C21 C24 F16 41.4(3) . . . . ?
C23 C21 C24 F18 161.0(2) . . . . ?
C23 C21 C24 F17 -80.3(3) . . . . ?
C24 C21 C22 F10 163.5(2) . . . . ?
C24 C21 C22 F11 -76.2(3) . . . . ?
C24 C21 C22 F12 45.2(3) . . . . ?
C24 C21 C23 F13 -78.2(3) . . . . ?
C24 C21 C23 F15 42.0(3) . . . . ?
C24 C21 C23 F14 161.8(2) . . . . ?
C1 P1 C5 C6 160.9(2) . . . . ?
C1 P1 C5 C8 -79.5(3) . . . . ?
C1 P1 C5 C7 42.3(4) . . . . ?
C27 C25 C28 F26 -79.6(3) . . . . ?
C27 C25 C28 F25 42.2(3) . . . . ?
C27 C25 C28 F27 161.8(3) . . . . ?
C27 C25 C26 F19 161.7(3) . . . . ?
C27 C25 C26 F21 -75.1(4) . . . . ?
C27 C25 C26 F20 44.3(3) . . . . ?
C28 C25 C27 F22 159.9(3) . . . . ?
C28 C25 C27 F24 39.9(3) . . . . ?
C28 C25 C27 F23 -80.8(3) . . . . ?
C28 C25 C26 F19 -80.0(3) . . . . ?
C28 C25 C26 F21 43.2(4) . . . . ?
C28 C25 C26 F20 162.6(3) . . . . ?
C26 C25 C27 F22 -81.4(3) . . . . ?
C26 C25 C27 F24 158.6(2) . . . . ?
C26 C25 C27 F23 37.9(4) . . . . ?
C26 C25 C28 F26 161.2(3) . . . . ?
C26 C25 C28 F25 -77.1(3) . . . . ?
C26 C25 C28 F27 42.6(3) . . . . ?
B1 P2 C9 C11 -129.1(3) . . . . ?
B1 P2 C9 C12 -8.2(3) . . . . ?
B1 P2 C9 C10 109.6(3) . . . . ?
B1 P2 C13 C16 42.2(4) . . . . ?
B1 P2 C13 C14 -78.1(3) . . . . ?
B1 P2 C13 C15 159.2(4) . . . . ?
B1 P2 C13 C14A -120.7(9) . . . . ?
B1 P2 C13 C15A 115.8(10) . . . . ?
B1 P2 C13 C16A 0.1(9) . . . . ?
B1 P1 C5 C6 -5.1(3) . . . . ?
B1 P1 C5 C8 114.5(3) . . . . ?
B1 P1 C5 C7 -123.7(3) . . . . ?
B1 P1 C1 C3 -140.4(2) . . . . ?
B1 P1 C1 C4 99.0(3) . . . . ?
B1 P1 C1 C2 -20.9(4) . . . . ?

_shelx_res_file                  
;
TITL anordys2_a.res in P2(1)/n
    anordys2.res
    created by SHELXL-2018/3 at 11:18:30 on 10-Apr-2025
REM Old TITL AO2 BORINIOWY
REM SHELXT solution in P2(1)/n
REM R1 0.180, Rweak 0.014, Alpha 0.029, Orientation as input
REM Formula found by SHELXT: C29 Al B4 F36 O4 P2
CELL 0.71073 11.6622 20.3909 21.3006 90 103.726 90
ZERR 4 0.0002 0.0004 0.0003 0 0.001 0
LATT 1
SYMM 0.5-X,0.5+Y,0.5-Z
SFAC C H Al B F O P
UNIT 128 144 4 4 144 16 8
SADI C13 C16 C13 C16A
SADI C13 C14 C13 C14A
SADI C13 C15 C13 C15A

L.S. 7 0 0
PLAN  12
TEMP -153.15
CONF
BOND $H
list 4
MORE -1
fmap 2 53
acta
REM <olex2.extras>
REM <HklSrc "%.\\anordys2.hkl">
REM </olex2.extras>

WGHT    0.080100    5.131700
FVAR       0.26358   0.73835
AL1   3    0.768861    0.540453    0.719904    11.00000    0.02875    0.02622 =
         0.02605    0.00025    0.00537    0.00016
P2    7    0.126923    0.773226    0.548317    11.00000    0.03442    0.05235 =
         0.04227   -0.01049    0.00490    0.00737
P1    7   -0.140547    0.815824    0.446218    11.00000    0.03133    0.04023 =
         0.07426    0.01284   -0.00151   -0.00496
F4    5    0.707605    0.400414    0.662642    11.00000    0.04042    0.03372 =
         0.04713    0.00174    0.00756    0.00618
F7    5    0.570765    0.408729    0.748091    11.00000    0.04796    0.04029 =
         0.04254    0.01219    0.00916   -0.00105
F8    5    0.481749    0.500924    0.747693    11.00000    0.05367    0.04656 =
         0.05071   -0.00446    0.02439    0.00150
F30   5    0.934758    0.590726    0.853369    11.00000    0.05308    0.04015 =
         0.04628    0.00509   -0.00458   -0.01044
F1    5    0.489507    0.541642    0.560192    11.00000    0.05940    0.04979 =
         0.03571    0.01023   -0.00465    0.00020
F13   5    0.641516    0.662889    0.608961    11.00000    0.06443    0.04196 =
         0.03802   -0.00282   -0.00169    0.00031
F10   5    0.917990    0.726584    0.753791    11.00000    0.04390    0.04690 =
         0.06005   -0.00790    0.00877   -0.01373
O4    6    0.773399    0.504347    0.794143    11.00000    0.03091    0.03406 =
         0.02707    0.00351    0.00312   -0.00036
O2    6    0.780209    0.625128    0.721694    11.00000    0.03281    0.02746 =
         0.03566   -0.00022    0.00757    0.00062
F32   5    1.030198    0.475049    0.832136    11.00000    0.03214    0.05868 =
         0.05964    0.01196    0.00805   -0.00039
O1    6    0.630133    0.522180    0.672666    11.00000    0.03332    0.02620 =
         0.02983   -0.00047    0.00229   -0.00181
F5    5    0.620210    0.430506    0.567014    11.00000    0.07231    0.05684 =
         0.03290   -0.00560    0.01338    0.00931
F2    5    0.377718    0.542731    0.627394    11.00000    0.03922    0.04713 =
         0.06591    0.00292    0.00100    0.01026
F9    5    0.393543    0.420225    0.690711    11.00000    0.03754    0.05237 =
         0.07061    0.00275    0.01111   -0.01255
F31   5    0.906511    0.397075    0.801139    11.00000    0.05231    0.03705 =
         0.06351   -0.00131    0.01209    0.00564
F34   5    0.739566    0.389106    0.869087    11.00000    0.05249    0.04694 =
         0.05425    0.01454    0.00797   -0.01111
F6    5    0.536071    0.361732    0.618861    11.00000    0.05404    0.03347 =
         0.07596   -0.01473    0.00730   -0.00795
F35   5    0.655870    0.480106    0.882315    11.00000    0.04525    0.07915 =
         0.04578    0.00693    0.01963    0.00345
O3    6    0.886538    0.510430    0.692303    11.00000    0.03396    0.03543 =
         0.03717    0.00165    0.01327    0.00174
F16   5    0.520745    0.652941    0.700793    11.00000    0.03685    0.04638 =
         0.08821   -0.00758    0.00912    0.00078
F26   5    0.798286    0.560066    0.575341    11.00000    0.05414    0.07192 =
         0.03950    0.00581    0.00723    0.00972
F18   5    0.631432    0.637006    0.797829    11.00000    0.05586    0.05876 =
         0.06076    0.01751    0.03044    0.01138
F11   5    0.776228    0.794868    0.749695    11.00000    0.07344    0.02694 =
         0.07129   -0.00851   -0.00001   -0.00317
F15   5    0.607145    0.758087    0.643656    11.00000    0.06595    0.03842 =
         0.05777    0.00417   -0.00346    0.01403
F12   5    0.815525    0.720133    0.826310    11.00000    0.07514    0.05734 =
         0.03964   -0.01285    0.00094    0.00897
F3    5    0.377944    0.458720    0.565677    11.00000    0.05249    0.05371 =
         0.06095   -0.00589   -0.02118   -0.00787
F33   5    0.987494    0.408862    0.902236    11.00000    0.05169    0.06336 =
         0.06022    0.02753   -0.00066    0.01230
F22   5    1.061811    0.593290    0.735736    11.00000    0.05183    0.07912 =
         0.04832   -0.01355    0.00983   -0.01921
F28   5    0.978883    0.537236    0.942677    11.00000    0.06668    0.06848 =
         0.03848    0.00542   -0.01651   -0.01512
F29   5    0.807212    0.582371    0.911430    11.00000    0.07735    0.06248 =
         0.04969   -0.01927    0.01365    0.00356
F14   5    0.784555    0.733732    0.632827    11.00000    0.07779    0.05132 =
         0.06031    0.01523    0.03023   -0.00112
F24   5    0.969348    0.636769    0.645300    11.00000    0.07845    0.04649 =
         0.08168    0.00859    0.04280   -0.00494
F36   5    0.807803    0.448228    0.953869    11.00000    0.06575    0.09814 =
         0.02994    0.01609    0.00488   -0.01346
F17   5    0.576921    0.734871    0.766726    11.00000    0.06986    0.04766 =
         0.07694   -0.00481    0.03442    0.01657
F25   5    0.960849    0.550898    0.544663    11.00000    0.07829    0.08159 =
         0.04516    0.00581    0.03312    0.00506
F19   5    0.993216    0.405072    0.665489    11.00000    0.08375    0.04662 =
         0.10030    0.00276    0.04680    0.01909
F21   5    1.105670    0.456418    0.615415    11.00000    0.06864    0.08727 =
         0.07510   -0.00138    0.04309    0.02528
F27   5    0.860435    0.464639    0.558374    11.00000    0.08533    0.07714 =
         0.06023   -0.02810    0.02182   -0.01168
F23   5    1.135506    0.584409    0.652951    11.00000    0.05371    0.09530 =
         0.08555   -0.01026    0.04092   -0.02307
F20   5    1.130381    0.467575    0.719345    11.00000    0.05079    0.12911 =
         0.06889    0.02458    0.01824    0.03702
C21   1    0.724138    0.683277    0.720693    11.00000    0.03927    0.02421 =
         0.03716   -0.00241    0.00775    0.00152
C29   1    0.840234    0.487772    0.853020    11.00000    0.03285    0.04087 =
         0.02794    0.00429    0.00136   -0.00113
C17   1    0.548450    0.474875    0.653717    11.00000    0.03377    0.02702 =
         0.03233   -0.00124    0.00173   -0.00110
C20   1    0.497777    0.450949    0.710699    11.00000    0.03491    0.03706 =
         0.04455    0.00098    0.00929   -0.00219
C25   1    0.962133    0.519993    0.653957    11.00000    0.03589    0.04392 =
         0.03869   -0.00072    0.01586    0.00296
C19   1    0.603361    0.415874    0.625242    11.00000    0.04059    0.03134 =
         0.03892   -0.00342    0.00331   -0.00225
C31   1    0.942173    0.441117    0.847112    11.00000    0.03729    0.04402 =
         0.04439    0.01141    0.00287    0.00157
C9    1    0.235828    0.731849    0.511542    11.00000    0.04615    0.04643 =
         0.03991    0.00644    0.01414    0.01622
C18   1    0.447022    0.504635    0.600551    11.00000    0.04207    0.03679 =
         0.04199    0.00009   -0.00374   -0.00101
C5    1   -0.263035    0.756265    0.434279    11.00000    0.04215    0.04926 =
         0.04485    0.00220    0.00802   -0.01444
C30   1    0.891358    0.550141    0.890940    11.00000    0.05005    0.05056 =
         0.03163    0.00032   -0.00269   -0.00254
C32   1    0.759808    0.450562    0.890013    11.00000    0.04454    0.05956 =
         0.03355    0.00881    0.00637   -0.00046
C13   1    0.168348    0.811365    0.629865    11.00000    0.04443    0.04679 =
         0.04304   -0.01087    0.00966   -0.00501
C22   1    0.809071    0.732416    0.762557    11.00000    0.05415    0.03882 =
         0.05174   -0.00465    0.00902   -0.00124
C23   1    0.687804    0.709576    0.650183    11.00000    0.05824    0.03656 =
         0.04681    0.00077    0.00732    0.00185
C24   1    0.610626    0.677460    0.746759    11.00000    0.05070    0.04172 =
         0.05684    0.00183    0.01725    0.00766
C1    1   -0.147372    0.888397    0.391729    11.00000    0.03659    0.04087 =
         0.08453    0.01679    0.01413    0.00177
C3    1   -0.260462    0.926340    0.388788    11.00000    0.05435    0.05184 =
         0.05599    0.00700    0.01285    0.01695
AFIX 137
H3A   2   -0.261638    0.965632    0.362148    11.00000   -1.50000
H3B   2   -0.264300    0.939271    0.432554    11.00000   -1.50000
H3C   2   -0.328483    0.898622    0.369764    11.00000   -1.50000
AFIX   0

C27   1    1.033570    0.584794    0.672451    11.00000    0.04994    0.06633 =
         0.05594   -0.00510    0.02509   -0.01069
C28   1    0.894398    0.524748    0.582099    11.00000    0.06258    0.06049 =
         0.04422   -0.00096    0.02181    0.00339
C26   1    1.047457    0.461198    0.662084    11.00000    0.06357    0.06707 =
         0.06712    0.00815    0.03542    0.01914
C6    1   -0.213961    0.693258    0.469813    11.00000    0.07057    0.04479 =
         0.06899    0.00320    0.01906   -0.01395
AFIX 137
H6A   2   -0.152249    0.675242    0.450591    11.00000   -1.50000
H6B   2   -0.277711    0.661119    0.466056    11.00000   -1.50000
H6C   2   -0.180520    0.703095    0.515530    11.00000   -1.50000
AFIX   0
B1    4   -0.005173    0.796536    0.496346    11.00000    0.03908    0.03793 =
         0.05044   -0.00427    0.01220   -0.00190
C8    1   -0.360808    0.783406    0.462007    11.00000    0.05423    0.07989 =
         0.09062    0.02495    0.03276    0.00232
AFIX 137
H8A   2   -0.328917    0.795690    0.507269    11.00000   -1.50000
H8B   2   -0.422151    0.750001    0.459483    11.00000   -1.50000
H8C   2   -0.394884    0.822161    0.437287    11.00000   -1.50000
AFIX   0
C11   1    0.278429    0.668657    0.546942    11.00000    0.11913    0.06505 =
         0.06189    0.01731    0.03329    0.04758
AFIX 137
H11A  2    0.315207    0.678394    0.592306    11.00000   -1.50000
H11B  2    0.336352    0.647625    0.526858    11.00000   -1.50000
H11C  2    0.211267    0.639098    0.544548    11.00000   -1.50000
AFIX   0
C7    1   -0.308320    0.741440    0.361726    11.00000    0.11672    0.08818 =
         0.05165   -0.00650    0.00396   -0.05456
AFIX 137
H7A   2   -0.348122    0.780289    0.339657    11.00000   -1.50000
H7B   2   -0.364074    0.704731    0.356046    11.00000   -1.50000
H7C   2   -0.241585    0.729867    0.343301    11.00000   -1.50000
AFIX   0
C12   1    0.175352    0.718157    0.441515    11.00000    0.09441    0.11769 =
         0.04405   -0.01441    0.01270    0.05601
AFIX 137
H12A  2    0.104017    0.692072    0.439575    11.00000   -1.50000
H12B  2    0.229175    0.693819    0.421041    11.00000   -1.50000
H12C  2    0.153793    0.759735    0.418688    11.00000   -1.50000
AFIX   0
C10   1    0.341023    0.777433    0.513387    11.00000    0.06857    0.10072 =
         0.12990    0.02192    0.06272    0.00489
AFIX 137
H10A  2    0.313231    0.818108    0.490229    11.00000   -1.50000
H10B  2    0.397448    0.755721    0.492716    11.00000   -1.50000
H10C  2    0.379672    0.787625    0.558395    11.00000   -1.50000
AFIX   0
C4    1   -0.143558    0.865844    0.323166    11.00000    0.11061    0.07437 =
         0.11590    0.03661    0.08348    0.03296
AFIX 137
H4A   2   -0.217329    0.843253    0.303117    11.00000   -1.50000
H4B   2   -0.076947    0.835842    0.325765    11.00000   -1.50000
H4C   2   -0.133974    0.904103    0.297037    11.00000   -1.50000
AFIX   0
C2    1   -0.040392    0.930183    0.421174    11.00000    0.06426    0.06639 =
         0.23360    0.07447   -0.04482   -0.03424
AFIX 137
H2A   2   -0.039196    0.968864    0.394031    11.00000   -1.50000
H2B   2    0.031641    0.904489    0.423908    11.00000   -1.50000
H2C   2   -0.044561    0.944173    0.464593    11.00000   -1.50000
AFIX   0
PART 1
C16   1    0.056036    0.813609    0.654996    21.00000    0.06594    0.09780 =
         0.07863   -0.04476    0.03858   -0.01683
AFIX 137
H16A  2   -0.001159    0.843305    0.627990    21.00000   -1.50000
H16B  2    0.075208    0.829453    0.699709    21.00000   -1.50000
H16C  2    0.022062    0.769509    0.653401    21.00000   -1.50000
AFIX   0
C14   1    0.215798    0.879265    0.624223    21.00000    0.08175    0.04400 =
         0.07916   -0.01899    0.01521   -0.02227
AFIX 137
H14A  2    0.286072    0.876471    0.606659    21.00000   -1.50000
H14B  2    0.236773    0.899776    0.667033    21.00000   -1.50000
H14C  2    0.155419    0.905722    0.595308    21.00000   -1.50000
AFIX   0
C15   1    0.258628    0.768952    0.676220    21.00000    0.09730    0.08356 =
         0.03755   -0.00724   -0.00151    0.02679
AFIX 137
H15A  2    0.230515    0.723529    0.674111    21.00000   -1.50000
H15B  2    0.268884    0.785531    0.720391    21.00000   -1.50000
H15C  2    0.334348    0.770614    0.663869    21.00000   -1.50000
AFIX   0
PART 0
PART 2
C14A  1    0.284961    0.847480    0.640927   -21.00000    0.08405
AFIX 137
H14D  2    0.348075    0.816300    0.639176   -21.00000   -1.50000
H14E  2    0.301789    0.868646    0.683438   -21.00000   -1.50000
H14F  2    0.280453    0.880854    0.607323   -21.00000   -1.50000
AFIX   0
C15A  1    0.170328    0.758352    0.676945   -21.00000    0.08517
AFIX 137
H15D  2    0.096932    0.733077    0.664682   -21.00000   -1.50000
H15E  2    0.177711    0.777237    0.720029   -21.00000   -1.50000
H15F  2    0.237660    0.729423    0.677489   -21.00000   -1.50000
AFIX   0
C16A  1    0.066699    0.859026    0.632878   -21.00000    0.07714
AFIX 137
H16D  2    0.068966    0.896632    0.604550   -21.00000   -1.50000
H16E  2    0.075744    0.874374    0.677386   -21.00000   -1.50000
H16F  2   -0.009051    0.836284    0.618609   -21.00000   -1.50000
AFIX   0
HKLF 4


REM  anordys2_a.res in P2(1)/n
REM wR2 = 0.1735, GooF = S = 1.029, Restrained GooF = 1.029 for all data
REM R1 = 0.0581 for 9162 Fo > 4sig(Fo) and 0.0893 for all 13372 data
REM 713 parameters refined using 3 restraints

END

WGHT      0.0795      5.1547

REM Highest difference peak  0.762,  deepest hole -0.651,  1-sigma level  0.072
Q1    1   0.8184  0.7393  0.7153  11.00000  0.05    0.76
Q2    1   0.9215  0.4218  0.5925  11.00000  0.05    0.67
Q3    1   0.1572  0.8026  0.5382  11.00000  0.05    0.66
Q4    1   0.6141  0.6844  0.6676  11.00000  0.05    0.61
Q5    1   0.6971  0.6959  0.7894  11.00000  0.05    0.59
Q6    1   0.8528  0.7422  0.6664  11.00000  0.05    0.58
Q7    1   1.1530  0.5173  0.7422  11.00000  0.05    0.53
Q8    1   1.0896  0.5409  0.6996  11.00000  0.05    0.53
Q9    1   0.9138  0.6188  0.6037  11.00000  0.05    0.52
Q10   1   0.5387  0.6604  0.6575  11.00000  0.05    0.50
Q11   1  -0.0850  0.8795  0.5597  11.00000  0.05    0.49
Q12   1   0.9298  0.5676  0.6011  11.00000  0.05    0.45
;
_shelx_res_checksum              99071
_olex2_submission_special_instructions 'No special instructions were received'

_vrf_PLAT230_2_WCA               
;
PROBLEM: Hirshfeld Test Diff for P1 --B1 . 7.3 s.u.
RESPONSE: This alert is most likely due to presence of unusual, linear 
P-B-P moiety.
;
# end Validation Reply Form
####################################################################### 
# 
# This file contains crystal structure data downloaded from the 
# Cambridge Structural Database (CSD) hosted by the Cambridge 
# Crystallographic Data Centre (CCDC).
# 
# Full information about CCDC data access policies and citation 
# guidelines are available at http://www.ccdc.cam.ac.uk/access/V1 
# 
# Audit and citation data items may have been added by the CCDC. 
# Please retain this information to preserve the provenance of 
# this file and to allow appropriate attribution of the data. 
# 
#######################################################################

data_5_WCA
_database_code_depnum_ccdc_archive 'CCDC 2455330'
loop_
_audit_author_name
_audit_author_address
'Jaroslaw Chojnacki'
;Gdansk University of Technology
Poland
;
_audit_update_record             
;
2025-06-16 deposited with the CCDC.	2025-11-18 downloaded from the CCDC.
;
_audit_creation_date             2025-05-27
_audit_creation_method           
;
Olex2 1.2
(compiled 2018.05.29 svn.r3508 for OlexSys, GUI svn.r5506)
;
_shelx_SHELXL_version_number     2018/3
_chemical_name_common            ?
_chemical_name_systematic        ?
_chemical_formula_moiety         'C16 Al F36 O4 -, C16 H40 B P2 +'
_chemical_formula_sum            'C32 H38.50 Al B F36 O4 P2'
_chemical_formula_weight         1272.37
_chemical_melting_point          ?
loop_
_atom_type_symbol
_atom_type_description
_atom_type_scat_dispersion_real
_atom_type_scat_dispersion_imag
_atom_type_scat_source
C C 0.0033 0.0016 'International Tables Vol C Tables 4.2.6.8 and 6.1.1.4'
H H 0.0000 0.0000 'International Tables Vol C Tables 4.2.6.8 and 6.1.1.4'
Al Al 0.0645 0.0514 'International Tables Vol C Tables 4.2.6.8 and 6.1.1.4'
B B 0.0013 0.0007 'International Tables Vol C Tables 4.2.6.8 and 6.1.1.4'
F F 0.0171 0.0103 'International Tables Vol C Tables 4.2.6.8 and 6.1.1.4'
O O 0.0106 0.0060 'International Tables Vol C Tables 4.2.6.8 and 6.1.1.4'
P P 0.1023 0.0942 'International Tables Vol C Tables 4.2.6.8 and 6.1.1.4'

_shelx_space_group_comment       
;
The symmetry employed for this shelxl refinement is uniquely defined
by the following loop, which should always be used as a source of
symmetry information in preference to the above space-group names.
They are only intended as comments.
;
_space_group_crystal_system      triclinic
_space_group_IT_number           2
_space_group_name_H-M_alt        'P -1'
_space_group_name_Hall           '-P 1'
loop_
_space_group_symop_operation_xyz
'x, y, z'
'-x, -y, -z'

_cell_length_a                   16.578(2)
_cell_length_b                   16.838(2)
_cell_length_c                   20.642(3)
_cell_angle_alpha                105.275(10)
_cell_angle_beta                 107.625(10)
_cell_angle_gamma                103.339(10)
_cell_volume                     4986.1(12)
_cell_formula_units_Z            4
_cell_measurement_reflns_used    768
_cell_measurement_temperature    120
_cell_measurement_theta_max      18.79
_cell_measurement_theta_min      2.00
_shelx_estimated_absorpt_T_max   0.984
_shelx_estimated_absorpt_T_min   0.952
_exptl_absorpt_coefficient_mu    0.275
_exptl_absorpt_correction_T_max  ?
_exptl_absorpt_correction_T_min  ?
_exptl_absorpt_correction_type   none
_exptl_absorpt_process_details   ?
_exptl_absorpt_special_details   ?
_exptl_crystal_colour            colourless
_exptl_crystal_colour_primary    colourless
_exptl_crystal_density_diffrn    1.693
_exptl_crystal_density_meas      ?
_exptl_crystal_density_method    'not measured'
_exptl_crystal_description       fragment
_exptl_crystal_F_000             2538
_exptl_crystal_size_max          0.18
_exptl_crystal_size_mid          0.09
_exptl_crystal_size_min          0.06
_exptl_transmission_factor_max   ?
_exptl_transmission_factor_min   ?
_diffrn_reflns_av_R_equivalents  0.0404
_diffrn_reflns_av_unetI/netI     0.0434
_diffrn_reflns_Laue_measured_fraction_full 1.000
_diffrn_reflns_Laue_measured_fraction_max 1.000
_diffrn_reflns_limit_h_max       20
_diffrn_reflns_limit_h_min       -20
_diffrn_reflns_limit_k_max       20
_diffrn_reflns_limit_k_min       -20
_diffrn_reflns_limit_l_max       25
_diffrn_reflns_limit_l_min       -25
_diffrn_reflns_number            50903
_diffrn_reflns_point_group_measured_fraction_full 1.000
_diffrn_reflns_point_group_measured_fraction_max 1.000
_diffrn_reflns_theta_full        25.242
_diffrn_reflns_theta_max         26.000
_diffrn_reflns_theta_min         1.555
_diffrn_ambient_temperature      120
_diffrn_detector_area_resol_mean 6.67
_diffrn_measured_fraction_theta_full 1.000
_diffrn_measured_fraction_theta_max 1.000
_diffrn_measurement_device_type  'STOE IPDS 2T'
_diffrn_measurement_method       'rotation method, \w scans'
_diffrn_radiation_type           MoK\a
_diffrn_radiation_wavelength     0.71073
_diffrn_source                   'GeniX Mo, 0.05 x 0.05 mm2 microfocus'
_reflns_Friedel_coverage         0.000
_reflns_Friedel_fraction_full    .
_reflns_Friedel_fraction_max     .
_reflns_number_gt                12147
_reflns_number_total             19824
_reflns_special_details          'Friedel pairs have been merged'
_reflns_threshold_expression     'I > 2\s(I)'
_computing_cell_refinement       'X-Area Recipe 2.0.2 (STOE, 2024)'
_computing_data_collection       'X-Area WinXpose 2.0.29.0 (STOE, 2023)'
_computing_data_reduction        
'X-Area Integrate 2.5.18.0 (STOE, 2024) X-Area X-Red 2.3.1.0 (STOE, 2023)'
_computing_molecular_graphics    'Olex2 (Dolomanov et al., 2009)'
_computing_publication_material  'Olex2 (Dolomanov et al., 2009)'
_computing_structure_refinement  'ShelXL (Sheldrick, 2015)'
_computing_structure_solution    'ShelXT (Sheldrick, 2015)'
_refine_diff_density_max         1.548
_refine_diff_density_min         -0.634
_refine_diff_density_rms         0.092
_refine_ls_extinction_coef       .
_refine_ls_extinction_method     none
_refine_ls_goodness_of_fit_ref   1.022
_refine_ls_hydrogen_treatment    mixed
_refine_ls_matrix_type           full
_refine_ls_number_parameters     1878
_refine_ls_number_reflns         19616
_refine_ls_number_restraints     340
_refine_ls_R_factor_all          0.1517
_refine_ls_R_factor_gt           0.0996
_refine_ls_restrained_S_all      1.032
_refine_ls_shift/su_max          0.004
_refine_ls_shift/su_mean         0.000
_refine_ls_structure_factor_coef Fsqd
_refine_ls_weighting_details     
'w=1/[\s^2^(Fo^2^)+(0.1479P)^2^+15.8513P] where P=(Fo^2^+2Fc^2^)/3'
_refine_ls_weighting_scheme      calc
_refine_ls_wR_factor_gt          0.2616
_refine_ls_wR_factor_ref         0.3137
_refine_special_details          ?
_olex2_refinement_description    
;
1. Fixed Uiso
 At 1.5 times of:
  All C(H,H,H) groups
2. Restrained distances
 P1-H1 \\sim P2-H2 \\sim P4-H4
 with sigma of 0.02
 P3-C17 \\sim P3A-C17A
 with sigma of 0.02
 P3-C21 \\sim P3A-C21A
 with sigma of 0.02
 B1-H1A \\sim B1-H1B
 with sigma of 0.02
 P3-B2 \\sim P3A-B2A \\sim P4-B2 \\sim P4-B2A
 with sigma of 0.02
 C17-C18 \\sim C17A-C18A \\sim C17-C19 \\sim C17A-C19A \\sim C17-C20 \\sim
C17A-C20A
 with sigma of 0.02
 C21-C22 \\sim C21A-C22A \\sim C21-C23 \\sim C21A-C23A \\sim C21-C24 \\sim
C21A-C24A
 with sigma of 0.02
 P3-C18 \\sim P3A-C18A
 with sigma of 0.04
 P3-C19 \\sim P3A-C19A
 with sigma of 0.04
 P3-C20 \\sim P3A-C20A
 with sigma of 0.04
 P3-C22 \\sim P3A-C22A
 with sigma of 0.04
 P3-C23 \\sim P3A-C23A
 with sigma of 0.04
 P3-C24 \\sim P3A-C24A
 with sigma of 0.04
 C17-C21 \\sim C17A-C21A
 with sigma of 0.04
 C17-B2 \\sim C17A-B2A
 with sigma of 0.04
 C18-C19 \\sim C18A-C19A
 with sigma of 0.04
 C18-C20 \\sim C18A-C20A
 with sigma of 0.04
 C19-C20 \\sim C19A-C20A
 with sigma of 0.04
 C21-B2 \\sim C21A-B2A
 with sigma of 0.04
 C22-C23 \\sim C22A-C23A
 with sigma of 0.04
 C22-C24 \\sim C22A-C24A
 with sigma of 0.04
 C23-C24 \\sim C23A-C24A
 with sigma of 0.04
 Al2-O5 \\sim Al2-O5A
 with sigma of 0.02
 F37-C50 \\sim F37A-C50A \\sim F38-C50 \\sim F38A-C50A \\sim F39-C50 \\sim
F39A-C50A
 with sigma of 0.02
 F40-C51 \\sim F40A-C51A \\sim F41-C51 \\sim F41A-C51A \\sim F42-C51 \\sim
F42A-C51A
 with sigma of 0.02
 F43-C52 \\sim F43A-C52A \\sim F44-C52 \\sim F44A-C52A \\sim F45-C52 \\sim
F45A-C52A
 with sigma of 0.02
 O5-C49 \\sim O5A-C49
 with sigma of 0.02
 C49-C50 \\sim C49-C50A \\sim C49-C51 \\sim C49-C51A \\sim C49-C52 \\sim
C49-C52A
 with sigma of 0.02
 F37-F38 \\sim F37A-F38A
 with sigma of 0.04
 F37-F39 \\sim F37A-F39A
 with sigma of 0.04
 F37-C49 \\sim F37A-C49
 with sigma of 0.04
 F38-F39 \\sim F38A-F39A
 with sigma of 0.04
 F38-C49 \\sim F38A-C49 \\sim F39-C49 \\sim F39A-C49
 with sigma of 0.04
 F40-F41 \\sim F40A-F41A
 with sigma of 0.04
 F40-F42 \\sim F40A-F42A
 with sigma of 0.04
 F40-C49 \\sim F40A-C49
 with sigma of 0.04
 F41-F42 \\sim F41A-F42A
 with sigma of 0.04
 F41-C49 \\sim F41A-C49 \\sim F42-C49 \\sim F42A-C49
 with sigma of 0.04
 F43-F44 \\sim F43A-F44A
 with sigma of 0.04
 F43-F45 \\sim F43A-F45A
 with sigma of 0.04
 F43-C49 \\sim F43A-C49
 with sigma of 0.04
 F44-F45 \\sim F44A-F45A
 with sigma of 0.04
 F44-C49 \\sim F44A-C49 \\sim F45-C49 \\sim F45A-C49
 with sigma of 0.04
 Al1-O4 \\sim Al1-O4A
 with sigma of 0.02
 F28-C46 \\sim F28A-C46A \\sim F29-C46 \\sim F29A-C46A \\sim F30-C46 \\sim
F30A-C46A
 with sigma of 0.02
 F31-C47 \\sim F31A-C47A \\sim F32-C47 \\sim F32A-C47A \\sim F33-C47 \\sim
F33A-C47A
 with sigma of 0.02
 F34-C48 \\sim F34-C48A \\sim F35-C48 \\sim F35A-C48A \\sim F36-C48 \\sim
F36A-C48A
 with sigma of 0.02
 O4-C45 \\sim O4A-C45A
 with sigma of 0.02
 C45-C46 \\sim C45A-C46A \\sim C45-C47 \\sim C45A-C47A \\sim C45-C48 \\sim
C45A-C48A
 with sigma of 0.02
 Al1-C45 \\sim Al1-C45A
 with sigma of 0.04
 F28-F29 \\sim F28A-F29A
 with sigma of 0.04
 F28-F30 \\sim F28A-F30A
 with sigma of 0.04
 F28-C45 \\sim F28A-C45A
 with sigma of 0.04
 F29-F30 \\sim F29A-F30A
 with sigma of 0.04
 F29-C45 \\sim F29A-C45A
 with sigma of 0.04
 F30-C45 \\sim F30A-C45A
 with sigma of 0.04
 F31-F32 \\sim F31A-F32A
 with sigma of 0.04
 F31-F33 \\sim F31A-F33A
 with sigma of 0.04
 F31-C45 \\sim F31A-C45A
 with sigma of 0.04
 F32-F33 \\sim F32A-F33A
 with sigma of 0.04
 F32-C45 \\sim F32A-C45A
 with sigma of 0.04
 F33-C45 \\sim F33A-C45A
 with sigma of 0.04
 F34-F35 \\sim F34-F35A
 with sigma of 0.04
 F34-F36 \\sim F34-F36A
 with sigma of 0.04
 F35-F36 \\sim F35A-F36A
 with sigma of 0.04
 O4-C46 \\sim O4A-C46A
 with sigma of 0.04
 O4-C47 \\sim O4A-C47A
 with sigma of 0.04
 C46-C47 \\sim C47-C48 \\sim C46A-C47A \\sim C47A-C48A
 with sigma of 0.04
 F55-C58 \\sim F55A-C58A
 with sigma of 0.02
 F56-C58 \\sim F56A-C58A
 with sigma of 0.02
 F57-C58 \\sim F57A-C58A
 with sigma of 0.02
 F58-C59 \\sim F58A-C59A
 with sigma of 0.02
 F59-C59 \\sim F59A-C59A
 with sigma of 0.02
 F60-C59 \\sim F60A-C59A
 with sigma of 0.02
 F61-C60 \\sim F61A-C60A
 with sigma of 0.02
 F62-C60 \\sim F62A-C60A
 with sigma of 0.02
 F63-C60 \\sim F63A-C60A
 with sigma of 0.02
 C57-C58 \\sim C57-C58A
 with sigma of 0.02
 C57-C59 \\sim C57-C59A
 with sigma of 0.02
 C57-C60 \\sim C57-C60A
 with sigma of 0.02
 F55-F56 \\sim F55A-F56A
 with sigma of 0.04
 F55-F57 \\sim F55A-F57A
 with sigma of 0.04
 F55-C57 \\sim F55A-C57
 with sigma of 0.04
 F56-F57 \\sim F56A-F57A
 with sigma of 0.04
 F56-C57 \\sim F56A-C57
 with sigma of 0.04
 F57-C57 \\sim F57A-C57
 with sigma of 0.04
 F58-F59 \\sim F58A-F59A
 with sigma of 0.04
 F58-F60 \\sim F58A-F60A
 with sigma of 0.04
 F58-C57 \\sim F58A-C57
 with sigma of 0.04
 F59-F60 \\sim F59A-F60A
 with sigma of 0.04
 F59-C57 \\sim F59A-C57
 with sigma of 0.04
 F60-C57 \\sim F60A-C57
 with sigma of 0.04
 F61-F62 \\sim F61A-F62A
 with sigma of 0.04
 F61-F63 \\sim F61A-F63A
 with sigma of 0.04
 F61-C57 \\sim F61A-C57
 with sigma of 0.04
 F62-F63 \\sim F62A-F63A
 with sigma of 0.04
 F62-C57 \\sim F62A-C57
 with sigma of 0.04
 F63-C57 \\sim F63A-C57
 with sigma of 0.04
 F64-C62 \\sim F64A-C62A
 with sigma of 0.02
 F65-C62 \\sim F65A-C62A
 with sigma of 0.02
 F66-C62 \\sim F66A-C62A
 with sigma of 0.02
 F67-C63 \\sim F67A-C63A
 with sigma of 0.02
 F68-C63 \\sim F68A-C63A
 with sigma of 0.02
 F69-C63 \\sim F69A-C63A
 with sigma of 0.02
 F70-C64 \\sim F70A-C64A
 with sigma of 0.02
 F71-C64 \\sim F71A-C64A
 with sigma of 0.02
 F72-C64 \\sim F72A-C64A
 with sigma of 0.02
 C61-C62 \\sim C61-C62A
 with sigma of 0.02
 C61-C63 \\sim C61-C63A
 with sigma of 0.02
 C61-C64 \\sim C61-C64A
 with sigma of 0.02
 F64-F65 \\sim F64A-F65A
 with sigma of 0.04
 F64-F66 \\sim F64A-F66A
 with sigma of 0.04
 F64-C61 \\sim F64A-C61
 with sigma of 0.04
 F65-F66 \\sim F65A-F66A
 with sigma of 0.04
 F65-C61 \\sim F65A-C61
 with sigma of 0.04
 F66-C61 \\sim F66A-C61
 with sigma of 0.04
 F67-F68 \\sim F67A-F68A
 with sigma of 0.04
 F67-F69 \\sim F67A-F69A
 with sigma of 0.04
 F67-C61 \\sim F67A-C61
 with sigma of 0.04
 F68-F69 \\sim F68A-F69A
 with sigma of 0.04
 F68-C61 \\sim F68A-C61
 with sigma of 0.04
 F69-C61 \\sim F69A-C61
 with sigma of 0.04
 F70-F71 \\sim F70A-F71A
 with sigma of 0.04
 F70-F72 \\sim F70A-F72A
 with sigma of 0.04
 F70-C61 \\sim F70A-C61
 with sigma of 0.04
 F71-F72 \\sim F71A-F72A
 with sigma of 0.04
 F71-C61 \\sim F71A-C61
 with sigma of 0.04
 F72-C61 \\sim F72A-C61
 with sigma of 0.04
 Al1-O2 \\sim Al1-O2A
 with sigma of 0.02
 F10-C38 \\sim F10A-C38A
 with sigma of 0.02
 F11-C38 \\sim F11A-C38A
 with sigma of 0.02
 F12-C38 \\sim F12A-C38A
 with sigma of 0.02
 F13-C39 \\sim F13A-C39A
 with sigma of 0.02
 F14-C39 \\sim F14A-C39A
 with sigma of 0.02
 F15-C39 \\sim F15A-C39A
 with sigma of 0.02
 F16-C40 \\sim F16A-C40A
 with sigma of 0.02
 F17-C40 \\sim F17A-C40A
 with sigma of 0.02
 F18-C40 \\sim F18A-C40A
 with sigma of 0.02
 O2-C37 \\sim O2A-C37A
 with sigma of 0.02
 C37-C38 \\sim C37A-C38A
 with sigma of 0.02
 C37-C39 \\sim C37A-C39A
 with sigma of 0.02
 C37-C40 \\sim C37A-C40A
 with sigma of 0.02
 Al1-C37 \\sim Al1-C37A
 with sigma of 0.04
 F10-F11 \\sim F10A-F11A
 with sigma of 0.04
 F10-F12 \\sim F10A-F12A
 with sigma of 0.04
 F10-C37 \\sim F10A-C37A
 with sigma of 0.04
 F11-F12 \\sim F11A-F12A
 with sigma of 0.04
 F11-C37 \\sim F11A-C37A
 with sigma of 0.04
 F12-C37 \\sim F12A-C37A
 with sigma of 0.04
 F13-F14 \\sim F13A-F14A
 with sigma of 0.04
 F13-F15 \\sim F13A-F15A
 with sigma of 0.04
 F13-C37 \\sim F13A-C37A
 with sigma of 0.04
 F14-F15 \\sim F14A-F15A
 with sigma of 0.04
 F14-C37 \\sim F14A-C37A
 with sigma of 0.04
 F15-C37 \\sim F15A-C37A
 with sigma of 0.04
 F16-F17 \\sim F16A-F17A
 with sigma of 0.04
 F16-F18 \\sim F16A-F18A
 with sigma of 0.04
 F16-C37 \\sim F16A-C37A
 with sigma of 0.04
 F17-F18 \\sim F17A-F18A
 with sigma of 0.04
 F17-C37 \\sim F17A-C37A
 with sigma of 0.04
 F18-C37 \\sim F18A-C37A
 with sigma of 0.04
 O2-C38 \\sim O2A-C38A
 with sigma of 0.04
 O2-C39 \\sim O2A-C39A
 with sigma of 0.04
 O2-C40 \\sim O2A-C40A
 with sigma of 0.04
 C38-C39 \\sim C38A-C39A
 with sigma of 0.04
 C38-C40 \\sim C38A-C40A
 with sigma of 0.04
 C39-C40 \\sim C39A-C40A
 with sigma of 0.04
3. Uiso/Uaniso restraints and constraints
B2 \\sim B2A: within 2A with sigma of 0.04 and sigma for terminal atoms of 0.08
C23 \\sim C24: within 2A with sigma of 0.005 and sigma for terminal atoms of
0.01
F40A \\sim F41A: within 2A with sigma of 0.005 and sigma for terminal atoms of
0.01
4. Others
 Sof(B2A)=Sof(P3A)=Sof(C17A)=Sof(C19A)=Sof(H19D)=Sof(H19E)=Sof(H19F)=Sof(C20A)=
 Sof(H20D)=Sof(H20E)=Sof(H20F)=Sof(C18A)=Sof(H18D)=Sof(H18E)=Sof(H18F)=
 Sof(C23A)=Sof(H23D)=Sof(H23E)=Sof(H23F)=Sof(C22A)=Sof(H22D)=Sof(H22E)=
 Sof(H22F)=Sof(C24A)=Sof(H24D)=Sof(H24E)=Sof(H24F)=Sof(C21A)=1-FVAR(1)
 Sof(P3)=Sof(C17)=Sof(C18)=Sof(H18A)=Sof(H18B)=Sof(H18C)=Sof(C19)=Sof(H19A)=
 Sof(H19B)=Sof(H19C)=Sof(C20)=Sof(H20A)=Sof(H20B)=Sof(H20C)=Sof(C21)=Sof(C22)=
 Sof(H22A)=Sof(H22B)=Sof(H22C)=Sof(C23)=Sof(H23A)=Sof(H23B)=Sof(H23C)=Sof(C24)=
 Sof(H24A)=Sof(H24B)=Sof(H24C)=Sof(B2)=FVAR(1)
 Sof(O5A)=Sof(C50A)=Sof(F37A)=Sof(F39A)=Sof(F38A)=Sof(C51A)=Sof(F42A)=
 Sof(F40A)=Sof(F41A)=Sof(C52A)=Sof(F45A)=Sof(F43A)=Sof(F44A)=1-FVAR(2)
 Sof(F37)=Sof(F38)=Sof(F39)=Sof(F40)=Sof(F41)=Sof(F42)=Sof(F43)=Sof(F44)=
 Sof(F45)=Sof(O5)=Sof(C50)=Sof(C51)=Sof(C52)=FVAR(2)
 Sof(O4A)=Sof(C45A)=Sof(C46A)=Sof(F29A)=Sof(F30A)=Sof(F28A)=Sof(C48A)=
 Sof(F36A)=Sof(F35A)=Sof(C47A)=Sof(F31A)=Sof(F32A)=Sof(F33A)=1-FVAR(3)
 Sof(F28)=Sof(F29)=Sof(F30)=Sof(F31)=Sof(F32)=Sof(F33)=Sof(F35)=Sof(F36)=
 Sof(O4)=Sof(C45)=Sof(C46)=Sof(C47)=Sof(C48)=FVAR(3)
 Sof(C58A)=Sof(F55A)=Sof(F56A)=Sof(F57A)=Sof(C59A)=Sof(F58A)=Sof(F59A)=
 Sof(F60A)=Sof(C60A)=Sof(F61A)=Sof(F62A)=Sof(F63A)=1-FVAR(4)
 Sof(F55)=Sof(F56)=Sof(F57)=Sof(F58)=Sof(F59)=Sof(F60)=Sof(F61)=Sof(F62)=
 Sof(F63)=Sof(C58)=Sof(C59)=Sof(C60)=FVAR(4)
 Sof(C62A)=Sof(F64A)=Sof(F65A)=Sof(F66A)=Sof(C64A)=Sof(F70A)=Sof(F71A)=
 Sof(F72A)=Sof(C63A)=Sof(F67A)=Sof(F68A)=Sof(F69A)=1-FVAR(5)
 Sof(F64)=Sof(F65)=Sof(F66)=Sof(F67)=Sof(F68)=Sof(F69)=Sof(F70)=Sof(F71)=
 Sof(F72)=Sof(C62)=Sof(C63)=Sof(C64)=FVAR(5)
 Sof(O2A)=Sof(C37A)=Sof(C38A)=Sof(F10A)=Sof(F11A)=Sof(F12A)=Sof(C39A)=
 Sof(F13A)=Sof(F14A)=Sof(F15A)=Sof(C40A)=Sof(F16A)=Sof(F17A)=Sof(F18A)=1-FVAR(6)
 Sof(F10)=Sof(F11)=Sof(F12)=Sof(F13)=Sof(F14)=Sof(F15)=Sof(F16)=Sof(F17)=
 Sof(F18)=Sof(O2)=Sof(C37)=Sof(C38)=Sof(C39)=Sof(C40)=FVAR(6)
 Fixed Uiso: C23A(0.09) C21A(0.09) C46A(0.09) F30A(0.09) F36A(0.09) C40A(0.08)
5.a Me refined with riding coordinates:
 C20(H20A,H20B,H20C), C22(H22A,H22B,H22C), C23(H23A,H23B,H23C), C24(H24A,H24B,
 H24C), C27(H27A,H27B,H27C), C28(H28A,H28B,H28C), C19A(H19D,H19E,H19F),
 C20A(H20D,H20E,H20F), C18A(H18D,H18E,H18F), C23A(H23D,H23E,H23F), C22A(H22D,
 H22E,H22F), C24A(H24D,H24E,H24F)
5.b Idealised Me refined as rotating group:
 C2(H0AA,H1AA,H2C), C3(H3A,H3B,H3C), C4(H4A,H4B,H4C), C6(H6A,H6B,H6C), C7(H7A,
 H7B,H7C), C8(H8A,H8B,H8C), C10(H10A,H10B,H10C), C11(H11A,H11B,H11C), C12(H12A,
 H12B,H12C), C14(H14A,H14B,H14C), C15(H15A,H15B,H15C), C16(H16A,H16B,H16C),
 C18(H18A,H18B,H18C), C19(H19A,H19B,H19C), C26(H26A,H26B,H26C), C30(H30A,H30B,
 H30C), C31(H31A,H31B,H31C), C32(H32A,H32B,H32C)
;
_atom_sites_solution_hydrogens   mixed
_atom_sites_solution_primary     dual
_atom_sites_solution_secondary   difmap
loop_
_atom_site_label
_atom_site_type_symbol
_atom_site_fract_x
_atom_site_fract_y
_atom_site_fract_z
_atom_site_U_iso_or_equiv
_atom_site_adp_type
_atom_site_occupancy
_atom_site_site_symmetry_order
_atom_site_calc_flag
_atom_site_refinement_flags_posn
_atom_site_refinement_flags_adp
_atom_site_refinement_flags_occupancy
_atom_site_disorder_assembly
_atom_site_disorder_group
P1 P 0.78579(9) 1.51074(10) 0.34715(7) 0.0430(3) Uani 1 1 d D . . . .
P2 P 0.65842(9) 1.40236(9) 0.17063(7) 0.0430(3) Uani 1 1 d D . . . .
C1 C 0.7804(4) 1.4254(4) 0.3883(3) 0.0499(13) Uani 1 1 d . . . . .
C2 C 0.8739(5) 1.4319(5) 0.4377(3) 0.0669(18) Uani 1 1 d . . . . .
H0AA H 0.913528 1.432883 0.410868 0.100 Uiso 1 1 calc GR . . . .
H1AA H 0.868677 1.381292 0.453103 0.100 Uiso 1 1 calc GR . . . .
H2C H 0.899036 1.485745 0.480717 0.100 Uiso 1 1 calc GR . . . .
C3 C 0.7181(5) 1.4282(5) 0.4300(4) 0.0674(18) Uani 1 1 d . . . . .
H3A H 0.744712 1.482415 0.472682 0.101 Uiso 1 1 calc GR . . . .
H3B H 0.710247 1.377894 0.445808 0.101 Uiso 1 1 calc GR . . . .
H3C H 0.659519 1.425893 0.398115 0.101 Uiso 1 1 calc GR . . . .
C4 C 0.7413(5) 1.3368(4) 0.3250(3) 0.0650(17) Uani 1 1 d . . . . .
H4A H 0.679775 1.328516 0.294084 0.097 Uiso 1 1 calc GR . . . .
H4B H 0.740763 1.289631 0.344496 0.097 Uiso 1 1 calc GR . . . .
H4C H 0.778515 1.335794 0.296031 0.097 Uiso 1 1 calc GR . . . .
C5 C 0.8153(4) 1.6238(4) 0.4109(3) 0.0584(16) Uani 1 1 d . . . . .
C6 C 0.8878(5) 1.6429(5) 0.4858(4) 0.081(2) Uani 1 1 d . . . . .
H6A H 0.864405 1.604049 0.508817 0.121 Uiso 1 1 calc GR . . . .
H6B H 0.903736 1.703881 0.516801 0.121 Uiso 1 1 calc GR . . . .
H6C H 0.941274 1.632793 0.479500 0.121 Uiso 1 1 calc GR . . . .
C7 C 0.7295(5) 1.6366(5) 0.4214(3) 0.0690(19) Uani 1 1 d . . . . .
H7A H 0.682066 1.621827 0.373760 0.103 Uiso 1 1 calc GR . . . .
H7B H 0.743495 1.697672 0.451185 0.103 Uiso 1 1 calc GR . . . .
H7C H 0.709016 1.598325 0.445871 0.103 Uiso 1 1 calc GR . . . .
C8 C 0.8484(5) 1.6838(5) 0.3754(4) 0.0713(19) Uani 1 1 d . . . . .
H8A H 0.901773 1.674772 0.368033 0.107 Uiso 1 1 calc GR . . . .
H8B H 0.863937 1.744611 0.406657 0.107 Uiso 1 1 calc GR . . . .
H8C H 0.801190 1.671391 0.328193 0.107 Uiso 1 1 calc GR . . . .
C9 C 0.7200(4) 1.4481(4) 0.1200(3) 0.0537(14) Uani 1 1 d . . . . .
C10 C 0.8130(4) 1.5076(5) 0.1763(4) 0.0686(19) Uani 1 1 d . . . . .
H10A H 0.807184 1.555383 0.211812 0.103 Uiso 1 1 calc GR . . . .
H10B H 0.849224 1.531835 0.151942 0.103 Uiso 1 1 calc GR . . . .
H10C H 0.842320 1.473814 0.201522 0.103 Uiso 1 1 calc GR . . . .
C11 C 0.6732(5) 1.5024(5) 0.0833(4) 0.0683(18) Uani 1 1 d . . . . .
H11A H 0.617156 1.463363 0.042297 0.102 Uiso 1 1 calc GR . . . .
H11B H 0.712847 1.535307 0.065483 0.102 Uiso 1 1 calc GR . . . .
H11C H 0.659684 1.543202 0.118637 0.102 Uiso 1 1 calc GR . . . .
C12 C 0.7300(5) 1.3747(5) 0.0633(3) 0.072(2) Uani 1 1 d . . . . .
H12A H 0.756055 1.338101 0.087003 0.108 Uiso 1 1 calc GR . . . .
H12B H 0.769564 1.400629 0.041867 0.108 Uiso 1 1 calc GR . . . .
H12C H 0.670795 1.338774 0.024843 0.108 Uiso 1 1 calc GR . . . .
C13 C 0.5355(4) 1.3457(4) 0.1197(3) 0.0557(15) Uani 1 1 d . . . . .
C14 C 0.5052(5) 1.2893(5) 0.1604(4) 0.075(2) Uani 1 1 d . . . . .
H14A H 0.534518 1.244946 0.159248 0.113 Uiso 1 1 calc GR . . . .
H14B H 0.439834 1.260562 0.137174 0.113 Uiso 1 1 calc GR . . . .
H14C H 0.521827 1.326224 0.211129 0.113 Uiso 1 1 calc GR . . . .
C15 C 0.4874(4) 1.4136(5) 0.1190(4) 0.0648(18) Uani 1 1 d . . . . .
H15A H 0.502812 1.451463 0.169173 0.097 Uiso 1 1 calc GR . . . .
H15B H 0.422213 1.383385 0.095356 0.097 Uiso 1 1 calc GR . . . .
H15C H 0.506465 1.449060 0.092113 0.097 Uiso 1 1 calc GR . . . .
C16 C 0.5131(5) 1.2865(5) 0.0414(4) 0.079(2) Uani 1 1 d . . . . .
H16A H 0.532559 1.322236 0.014803 0.119 Uiso 1 1 calc GR . . . .
H16B H 0.448120 1.255617 0.017018 0.119 Uiso 1 1 calc GR . . . .
H16C H 0.544479 1.243805 0.042539 0.119 Uiso 1 1 calc GR . . . .
B1 B 0.6782(4) 1.4863(4) 0.2636(3) 0.0424(13) Uani 1 1 d D . . . .
P3 P 0.3269(2) 0.0575(3) 0.33929(15) 0.0705(11) Uani 0.677(6) 1 d D . P A 1
P4 P 0.21834(11) -0.01903(12) 0.15721(9) 0.0575(4) Uani 1 1 d D . . . .
C17 C 0.4427(8) 0.0816(9) 0.4013(6) 0.107(6) Uani 0.677(6) 1 d D . P A 1
C18 C 0.4719(9) 0.0029(10) 0.3731(7) 0.101(5) Uani 0.677(6) 1 d D . P A 1
H18A H 0.431074 -0.050310 0.371883 0.151 Uiso 0.677(6) 1 calc GR . P A 1
H18B H 0.533347 0.013308 0.405585 0.151 Uiso 0.677(6) 1 calc GR . P A 1
H18C H 0.469824 -0.004102 0.323876 0.151 Uiso 0.677(6) 1 calc GR . P A 1
C19 C 0.4529(13) 0.0976(13) 0.4801(7) 0.133(7) Uani 0.677(6) 1 d D . P A 1
H19A H 0.504287 0.082580 0.505119 0.199 Uiso 0.677(6) 1 calc GR . P A 1
H19B H 0.398053 0.061244 0.480941 0.199 Uiso 0.677(6) 1 calc GR . P A 1
H19C H 0.462798 0.159449 0.504761 0.199 Uiso 0.677(6) 1 calc GR . P A 1
C20 C 0.5028(11) 0.1663(11) 0.3974(10) 0.145(8) Uani 0.677(6) 1 d D . P A 1
H20A H 0.496519 0.156434 0.346912 0.217 Uiso 0.677(6) 1 calc R . P A 1
H20B H 0.483255 0.215647 0.414868 0.217 Uiso 0.677(6) 1 calc R . P A 1
H20C H 0.565831 0.179605 0.428050 0.217 Uiso 0.677(6) 1 calc R . P A 1
C21 C 0.2580(8) 0.1085(10) 0.3769(6) 0.100(7) Uani 0.677(6) 1 d D . P A 1
C22 C 0.2413(13) 0.0885(12) 0.4380(8) 0.120(6) Uani 0.677(6) 1 d D . P A 1
H22A H 0.294299 0.122525 0.483217 0.181 Uiso 0.677(6) 1 calc R . P A 1
H22B H 0.189188 0.103762 0.442577 0.181 Uiso 0.677(6) 1 calc R . P A 1
H22C H 0.229364 0.025965 0.428850 0.181 Uiso 0.677(6) 1 calc R . P A 1
C23 C 0.2979(11) 0.2076(8) 0.3992(8) 0.110(5) Uani 0.677(6) 1 d D U P A 1
H23A H 0.309192 0.221394 0.358817 0.165 Uiso 0.677(6) 1 calc R . P A 1
H23B H 0.255588 0.234876 0.411296 0.165 Uiso 0.677(6) 1 calc R . P A 1
H23C H 0.354617 0.230045 0.441832 0.165 Uiso 0.677(6) 1 calc R . P A 1
C24 C 0.1695(12) 0.050(3) 0.3159(13) 0.43(4) Uani 0.677(6) 1 d D U P A 1
H24A H 0.169665 0.055736 0.269978 0.642 Uiso 0.677(6) 1 calc R . P A 1
H24B H 0.160707 -0.010933 0.312247 0.642 Uiso 0.677(6) 1 calc R . P A 1
H24C H 0.120531 0.066864 0.325974 0.642 Uiso 0.677(6) 1 calc R . P A 1
C25 C 0.2151(7) -0.1334(5) 0.1172(6) 0.098(3) Uani 1 1 d . . . . .
C26 C 0.2545(8) -0.1581(7) 0.1919(7) 0.126(4) Uani 1 1 d . . . . .
H26A H 0.315162 -0.116790 0.223335 0.189 Uiso 1 1 calc GR . . . .
H26B H 0.256444 -0.217670 0.177427 0.189 Uiso 1 1 calc GR . . . .
H26C H 0.214767 -0.154146 0.218592 0.189 Uiso 1 1 calc GR . . . .
C27 C 0.2813(8) -0.1405(6) 0.0855(5) 0.108(3) Uani 1 1 d . . . . .
H27A H 0.338786 -0.093967 0.117548 0.162 Uiso 1 1 calc R . . . .
H27B H 0.288994 -0.197568 0.079903 0.162 Uiso 1 1 calc R . . . .
H27C H 0.260812 -0.134754 0.037742 0.162 Uiso 1 1 calc R . . . .
C28 C 0.1280(8) -0.1961(8) 0.0774(13) 0.253(13) Uani 1 1 d . . . . .
H28A H 0.089089 -0.185127 0.103723 0.380 Uiso 1 1 calc R . . . .
H28B H 0.103185 -0.192006 0.029347 0.380 Uiso 1 1 calc R . . . .
H28C H 0.131367 -0.254820 0.071508 0.380 Uiso 1 1 calc R . . . .
C29 C 0.2036(7) 0.0408(7) 0.0949(5) 0.091(3) Uani 1 1 d . . . . .
C30 C 0.1611(12) 0.1008(11) 0.1153(10) 0.184(8) Uani 1 1 d . . . . .
H30A H 0.113997 0.073667 0.129937 0.277 Uiso 1 1 calc GR . . . .
H30B H 0.134267 0.117542 0.074011 0.277 Uiso 1 1 calc GR . . . .
H30C H 0.205501 0.152899 0.156276 0.277 Uiso 1 1 calc GR . . . .
C31 C 0.2810(6) 0.0635(7) 0.0735(5) 0.097(3) Uani 1 1 d . . . . .
H31A H 0.333447 0.106145 0.116054 0.146 Uiso 1 1 calc GR . . . .
H31B H 0.265961 0.088735 0.035629 0.146 Uiso 1 1 calc GR . . . .
H31C H 0.294702 0.010609 0.054708 0.146 Uiso 1 1 calc GR . . . .
C32 C 0.1202(8) -0.0295(12) 0.0171(7) 0.171(7) Uani 1 1 d . . . . .
H32A H 0.143975 -0.067268 -0.011167 0.257 Uiso 1 1 calc GR . . . .
H32B H 0.093448 0.003050 -0.011152 0.257 Uiso 1 1 calc GR . . . .
H32C H 0.074227 -0.065416 0.028001 0.257 Uiso 1 1 calc GR . . . .
B2 B 0.3207(10) 0.0582(10) 0.2446(5) 0.069(5) Uani 0.677(6) 1 d D U P A 1
B2A B 0.3279(14) 0.020(2) 0.2412(8) 0.059(8) Uani 0.323(6) 1 d D U P A 2
Al1 Al 0.73243(10) 0.94107(10) 0.24996(8) 0.0416(4) Uani 1 1 d D . . . .
F1 F 0.8627(4) 0.9732(4) 0.4638(3) 0.0993(16) Uani 1 1 d . . . . .
F2 F 0.9735(3) 1.0703(4) 0.4652(3) 0.0925(14) Uani 1 1 d . . . . .
F3 F 0.8999(4) 1.1075(4) 0.5310(2) 0.1100(18) Uani 1 1 d . . . . .
F4 F 0.9371(4) 1.1432(3) 0.3688(3) 0.1010(16) Uani 1 1 d . . . . .
F5 F 0.9151(4) 1.2186(3) 0.4599(3) 0.1108(18) Uani 1 1 d . . . . .
F6 F 0.8172(4) 1.1770(3) 0.3502(3) 0.0998(16) Uani 1 1 d . . . . .
F7 F 0.7565(4) 1.1526(5) 0.4636(3) 0.134(3) Uani 1 1 d . . . . .
F8 F 0.6764(3) 1.0627(4) 0.3557(2) 0.0970(16) Uani 1 1 d . . . . .
F9 F 0.7130(4) 1.0145(6) 0.4418(3) 0.134(3) Uani 1 1 d . . . . .
F10 F 0.7510(3) 1.0756(4) 0.1028(3) 0.0746(13) Uani 0.923(4) 1 d D . P B 1
F11 F 0.7589(3) 1.1702(3) 0.1995(3) 0.0686(12) Uani 0.923(4) 1 d D . P B 1
F12 F 0.6499(4) 1.1379(3) 0.0995(3) 0.0889(15) Uani 0.923(4) 1 d D . P B 1
F13 F 0.6118(3) 1.1395(3) 0.2289(2) 0.0641(11) Uani 0.923(4) 1 d D . P B 1
F14 F 0.5079(3) 1.0583(3) 0.1251(2) 0.0717(12) Uani 0.923(4) 1 d D . P B 1
F15 F 0.5426(3) 1.0070(3) 0.2113(2) 0.0601(10) Uani 0.923(4) 1 d D . P B 1
F16 F 0.5692(6) 0.9618(6) 0.0268(4) 0.100(3) Uani 0.923(4) 1 d D . P B 1
F17 F 0.5324(3) 0.8918(3) 0.0910(2) 0.0756(13) Uani 0.923(4) 1 d D . P B 1
F18 F 0.6575(3) 0.9056(3) 0.0760(2) 0.0726(13) Uani 0.923(4) 1 d D . P B 1
F19 F 0.4540(3) 0.7585(4) 0.1355(4) 0.125(2) Uani 1 1 d . . . . .
F20 F 0.4732(3) 0.8548(4) 0.2388(4) 0.125(2) Uani 1 1 d . . . . .
F21 F 0.4395(4) 0.7205(5) 0.2286(6) 0.174(4) Uani 1 1 d . . . . .
F22 F 0.5818(5) 0.8388(6) 0.3551(4) 0.144(3) Uani 1 1 d . . . . .
F23 F 0.6819(4) 0.7096(3) 0.2222(4) 0.131(2) Uani 1 1 d . . . . .
F24 F 0.7060(3) 0.8177(3) 0.3492(3) 0.0974(15) Uani 1 1 d . . . . .
F25 F 0.5982(4) 0.7290(4) 0.1269(4) 0.124(2) Uani 1 1 d . . . . .
F26 F 0.5359(5) 0.6397(4) 0.1671(5) 0.180(4) Uani 1 1 d . . . . .
F27 F 0.5899(4) 0.7074(5) 0.3147(5) 0.170(4) Uani 1 1 d . . . . .
F28 F 0.8927(7) 0.8372(9) 0.3023(7) 0.166(6) Uani 0.856(11) 1 d D . P B 1
F29 F 0.9977(7) 0.8537(9) 0.2598(8) 0.158(6) Uani 0.856(11) 1 d D . P B 1
F30 F 0.9743(6) 0.9644(6) 0.3204(5) 0.093(2) Uani 0.856(11) 1 d D . P B 1
F31 F 0.9871(4) 0.9690(7) 0.1860(4) 0.100(2) Uani 0.856(11) 1 d D . P B 1
F32 F 0.9026(4) 1.0314(5) 0.2231(5) 0.0904(19) Uani 0.856(11) 1 d D . P B 1
F33 F 0.8552(5) 0.9488(8) 0.1125(4) 0.134(4) Uani 0.856(11) 1 d D . P B 1
F34 F 0.9071(5) 0.7896(7) 0.1177(5) 0.233(6) Uani 1 1 d D . . . .
F35 F 0.7662(6) 0.7805(8) 0.0829(5) 0.191(7) Uani 0.856(11) 1 d D . P B 1
F36 F 0.8277(7) 0.7226(5) 0.1631(10) 0.239(8) Uani 0.856(11) 1 d D . P B 1
O1 O 0.8030(3) 0.9991(3) 0.3397(2) 0.0527(10) Uani 1 1 d . . . . .
O2 O 0.7054(3) 1.0157(3) 0.2111(2) 0.0438(10) Uani 0.923(4) 1 d D . P B 1
O3 O 0.6343(3) 0.8694(3) 0.2408(2) 0.0604(11) Uani 1 1 d . . . . .
O4 O 0.7870(7) 0.8830(7) 0.2083(7) 0.060(4) Uani 0.856(11) 1 d D . P B 1
C33 C 0.8268(4) 1.0674(4) 0.4015(3) 0.0502(13) Uani 1 1 d . . . . .
C34 C 0.8913(5) 1.0539(6) 0.4663(4) 0.072(2) Uani 1 1 d . . . . .
C35 C 0.8752(6) 1.1535(5) 0.3953(5) 0.079(2) Uani 1 1 d . . . . .
C36 C 0.7434(5) 1.0781(6) 0.4166(4) 0.079(2) Uani 1 1 d . . . . .
C37 C 0.6481(6) 1.0303(4) 0.1562(4) 0.0471(19) Uani 0.923(4) 1 d D . P B 1
C38 C 0.7037(5) 1.1050(5) 0.1406(4) 0.0643(19) Uani 0.923(4) 1 d D . P B 1
C39 C 0.5769(4) 1.0593(4) 0.1809(4) 0.0540(16) Uani 0.923(4) 1 d D . P B 1
C40 C 0.6012(5) 0.9473(5) 0.0862(3) 0.0560(17) Uani 0.923(4) 1 d D . P B 1
C41 C 0.5866(4) 0.7929(4) 0.2402(4) 0.0658(18) Uani 1 1 d . . . . .
C42 C 0.6011(8) 0.7150(6) 0.1892(8) 0.123(4) Uani 1 1 d . . . . .
C43 C 0.6171(7) 0.7880(7) 0.3152(7) 0.115(4) Uani 1 1 d . . . . .
C44 C 0.4863(7) 0.7822(9) 0.2092(10) 0.140(6) Uani 1 1 d . . . . .
C45 C 0.8638(5) 0.8794(7) 0.2009(4) 0.066(3) Uani 0.856(11) 1 d D . P B 1
C46 C 0.9343(7) 0.8834(7) 0.2727(6) 0.092(3) Uani 0.856(11) 1 d D . P B 1
C47 C 0.9059(6) 0.9572(9) 0.1812(5) 0.088(3) Uani 0.856(11) 1 d D . P B 1
C48 C 0.8387(7) 0.7908(9) 0.1392(7) 0.183(11) Uani 0.856(11) 1 d D . P B 1
Al2 Al 0.18566(10) 0.48275(12) 0.24997(8) 0.0433(4) Uani 1 1 d D . . . .
F37 F 0.5034(7) 0.4691(12) 0.3819(5) 0.134(6) Uani 0.694(11) 1 d D . P C 1
F38 F 0.3975(13) 0.3829(12) 0.2778(9) 0.140(7) Uani 0.694(11) 1 d D . P C 1
F39 F 0.4729(10) 0.5176(13) 0.2947(8) 0.123(7) Uani 0.694(11) 1 d D . P C 1
F40 F 0.4053(6) 0.6374(7) 0.3442(10) 0.132(9) Uani 0.694(11) 1 d D . P C 1
F41 F 0.4943(6) 0.6286(10) 0.4308(7) 0.175(7) Uani 0.694(11) 1 d D . P C 1
F42 F 0.3621(7) 0.6273(12) 0.4284(5) 0.208(10) Uani 0.694(11) 1 d D . P C 1
F43 F 0.4082(11) 0.4975(16) 0.4654(8) 0.181(13) Uani 0.694(11) 1 d D . P C 1
F44 F 0.3313(11) 0.3741(10) 0.3764(9) 0.175(6) Uiso 0.694(11) 1 d D . P C 1
F45 F 0.2699(5) 0.4723(13) 0.4055(5) 0.157(7) Uani 0.694(11) 1 d D . P C 1
F46 F 0.2707(4) 0.7522(5) 0.4146(3) 0.144(3) Uani 1 1 d . . . . .
F47 F 0.2749(4) 0.7499(3) 0.3113(3) 0.1105(18) Uani 1 1 d . . . . .
F48 F 0.1811(5) 0.7999(4) 0.3488(5) 0.172(4) Uani 1 1 d . . . . .
F49 F 0.1116(4) 0.6778(4) 0.2020(3) 0.1161(19) Uani 1 1 d . . . . .
F50 F 0.0163(3) 0.6739(3) 0.2539(4) 0.118(2) Uani 1 1 d . . . . .
F51 F 0.0299(2) 0.5564(3) 0.1956(2) 0.0722(11) Uani 1 1 d . . . . .
F52 F 0.1589(4) 0.6019(5) 0.4105(3) 0.132(3) Uani 1 1 d . . . . .
F53 F 0.0864(4) 0.6919(5) 0.3972(3) 0.148(3) Uani 1 1 d . . . . .
F54 F 0.0284(3) 0.5570(4) 0.3266(3) 0.0927(14) Uani 1 1 d . . . . .
F55 F 0.0209(12) 0.2724(13) 0.1211(11) 0.098(6) Uani 0.553(17) 1 d D . P D 1
F56 F -0.0960(12) 0.2395(13) 0.1484(13) 0.173(12) Uani 0.553(17) 1 d D . P D 1
F57 F -0.0444(17) 0.3720(17) 0.1462(13) 0.066(6) Uani 0.553(17) 1 d D . P D 1
F58 F -0.0569(11) 0.2668(11) 0.2908(12) 0.098(5) Uani 0.553(17) 1 d D . P D 1
F59 F -0.0737(8) 0.3765(10) 0.2679(7) 0.079(3) Uani 0.553(17) 1 d D . P D 1
F60 F 0.0391(19) 0.4010(13) 0.3589(12) 0.073(4) Uani 0.553(17) 1 d D . P D 1
F61 F 0.1604(17) 0.2768(18) 0.2292(18) 0.175(13) Uani 0.553(17) 1 d D . P D 1
F62 F 0.0414(14) 0.1875(8) 0.2267(13) 0.128(7) Uani 0.553(17) 1 d D . P D 1
F63 F 0.1299(14) 0.2886(18) 0.3301(13) 0.146(10) Uani 0.553(17) 1 d D . P D 1
F64 F 0.1234(6) 0.2995(5) 0.0334(5) 0.097(3) Uani 0.758(11) 1 d D . P E 1
F65 F 0.2470(6) 0.3480(6) 0.1238(4) 0.077(3) Uani 0.758(11) 1 d D . P E 1
F66 F 0.2449(8) 0.3749(9) 0.0287(6) 0.099(4) Uani 0.758(11) 1 d D . P E 1
F67 F 0.1071(6) 0.5422(8) 0.0604(5) 0.100(3) Uani 0.758(11) 1 d D . P E 1
F68 F 0.1154(8) 0.4401(10) -0.0222(5) 0.106(6) Uani 0.758(11) 1 d D . P E 1
F69 F 0.0272(8) 0.4069(11) 0.0313(7) 0.077(4) Uani 0.758(11) 1 d D . P E 1
F70 F 0.3422(6) 0.5128(7) 0.1620(7) 0.062(2) Uani 0.758(11) 1 d D . P E 1
F71 F 0.2718(11) 0.6016(8) 0.1751(7) 0.100(5) Uani 0.758(11) 1 d D . P E 1
F72 F 0.2870(8) 0.5526(9) 0.0744(7) 0.085(4) Uani 0.758(11) 1 d D . P E 1
O5 O 0.2893(4) 0.4684(7) 0.2847(4) 0.0446(19) Uani 0.694(11) 1 d D . P C 1
O6 O 0.1920(3) 0.5878(3) 0.2927(2) 0.0568(10) Uani 1 1 d . . . . .
O7 O 0.1047(3) 0.4135(3) 0.2643(2) 0.0544(10) Uani 1 1 d . . . . .
O8 O 0.1559(2) 0.4520(3) 0.15750(18) 0.0446(9) Uani 1 1 d . . . . .
C49 C 0.3654(4) 0.4944(5) 0.3444(3) 0.076(2) Uani 1 1 d D . . . .
C50 C 0.4362(7) 0.4649(11) 0.3244(6) 0.108(7) Uani 0.694(11) 1 d D . P C 1
C51 C 0.4072(8) 0.5960(12) 0.3903(8) 0.188(15) Uani 0.694(11) 1 d D . P C 1
C52 C 0.3442(7) 0.4579(11) 0.4025(6) 0.117(8) Uani 0.694(11) 1 d D . P C 1
C53 C 0.1493(4) 0.6445(5) 0.3095(4) 0.0663(18) Uani 1 1 d . . . . .
C54 C 0.2226(7) 0.7387(7) 0.3464(6) 0.111(4) Uani 1 1 d . . . . .
C55 C 0.0756(6) 0.6383(5) 0.2399(5) 0.080(2) Uani 1 1 d . . . . .
C56 C 0.1068(6) 0.6244(7) 0.3632(5) 0.095(3) Uani 1 1 d . . . . .
C57 C 0.0426(5) 0.3329(5) 0.2403(4) 0.0631(17) Uani 1 1 d D . . . .
C58 C -0.0175(9) 0.3024(9) 0.1615(7) 0.066(4) Uani 0.553(17) 1 d D . P D 1
C59 C -0.0131(9) 0.3444(10) 0.2912(7) 0.072(5) Uani 0.553(17) 1 d D . P D 1
C60 C 0.0938(12) 0.2682(12) 0.2613(12) 0.100(6) Uani 0.553(17) 1 d D . P D 1
C61 C 0.1820(4) 0.4548(4) 0.1021(3) 0.0505(14) Uani 1 1 d D . . . .
C62 C 0.2007(8) 0.3668(8) 0.0723(6) 0.074(4) Uani 0.758(11) 1 d D . P E 1
C63 C 0.1061(8) 0.4556(16) 0.0410(6) 0.077(4) Uani 0.758(11) 1 d D . P E 1
C64 C 0.2723(5) 0.5316(6) 0.1283(4) 0.055(2) Uani 0.758(11) 1 d D . P E 1
P3A P 0.3434(3) 0.1080(4) 0.3302(3) 0.0514(16) Uiso 0.323(6) 1 d D . P A 2
C17A C 0.2587(14) 0.0857(18) 0.3679(11) 0.121(19) Uiso 0.323(6) 1 d D . P A 2
C19A C 0.2796(18) 0.1526(18) 0.4432(12) 0.085(8) Uiso 0.323(6) 1 d D . P A 2
H19D H 0.285717 0.210532 0.439770 0.128 Uiso 0.323(6) 1 calc R . P A 2
H19E H 0.230564 0.135121 0.459134 0.128 Uiso 0.323(6) 1 calc R . P A 2
H19F H 0.335921 0.154835 0.478422 0.128 Uiso 0.323(6) 1 calc R . P A 2
C20A C 0.250(4) -0.004(3) 0.376(3) 0.37(6) Uiso 0.323(6) 1 d D . P A 2
H20D H 0.236387 -0.048258 0.328613 0.561 Uiso 0.323(6) 1 calc R . P A 2
H20E H 0.306232 -0.000945 0.411540 0.561 Uiso 0.323(6) 1 calc R . P A 2
H20F H 0.200875 -0.020659 0.392252 0.561 Uiso 0.323(6) 1 calc R . P A 2
C18A C 0.1724(14) 0.0941(15) 0.3157(12) 0.058(6) Uani 0.323(6) 1 d D . P A 2
H18D H 0.154562 0.053129 0.266105 0.087 Uiso 0.323(6) 1 calc R . P A 2
H18E H 0.123377 0.080476 0.332450 0.087 Uiso 0.323(6) 1 calc R . P A 2
H18F H 0.185522 0.153988 0.315817 0.087 Uiso 0.323(6) 1 calc R . P A 2
C23A C 0.5108(18) 0.0929(18) 0.3891(15) 0.090 Uiso 0.323(6) 1 d D . P A 2
H23D H 0.492122 0.049203 0.340480 0.135 Uiso 0.323(6) 1 calc R . P A 2
H23E H 0.576239 0.121571 0.409635 0.135 Uiso 0.323(6) 1 calc R . P A 2
H23F H 0.493637 0.064028 0.420731 0.135 Uiso 0.323(6) 1 calc R . P A 2
C22A C 0.491(2) 0.2296(18) 0.4562(13) 0.112(10) Uiso 0.323(6) 1 d D . P A 2
H22D H 0.478258 0.201726 0.489737 0.168 Uiso 0.323(6) 1 calc R . P A 2
H22E H 0.555518 0.262889 0.475630 0.168 Uiso 0.323(6) 1 calc R . P A 2
H22F H 0.456633 0.269171 0.450736 0.168 Uiso 0.323(6) 1 calc R . P A 2
C24A C 0.489(2) 0.215(2) 0.3398(17) 0.123(12) Uiso 0.323(6) 1 d D . P A 2
H24D H 0.474893 0.175741 0.290228 0.184 Uiso 0.323(6) 1 calc R . P A 2
H24E H 0.454796 0.254641 0.337995 0.184 Uiso 0.323(6) 1 calc R . P A 2
H24F H 0.553680 0.248359 0.362890 0.184 Uiso 0.323(6) 1 calc R . P A 2
C21A C 0.4652(14) 0.1608(14) 0.3834(11) 0.090 Uiso 0.323(6) 1 d D . P A 2
O5A O 0.2980(9) 0.4984(12) 0.2914(10) 0.041(6) Uiso 0.306(11) 1 d D . P C 2
C50A C 0.4418(9) 0.5688(12) 0.3484(9) 0.063(7) Uani 0.306(11) 1 d D . P C 2
F37A F 0.5118(10) 0.5960(14) 0.4111(8) 0.083(6) Uani 0.306(11) 1 d D . P C 2
F39A F 0.409(2) 0.6314(19) 0.337(2) 0.16(3) Uiso 0.306(11) 1 d D . P C 2
F38A F 0.4727(18) 0.5395(17) 0.2970(15) 0.070(8) Uani 0.306(11) 1 d D . P C 2
C51A C 0.3461(15) 0.4967(13) 0.4132(10) 0.060(7) Uiso 0.306(11) 1 d D . P C 2
F42A F 0.2736(18) 0.4341(14) 0.4016(13) 0.116(12) Uani 0.306(11) 1 d D . P C 2
F40A F 0.334(2) 0.5720(15) 0.4294(15) 0.128(10) Uiso 0.306(11) 1 d D U P C 2
F41A F 0.411(2) 0.508(3) 0.4730(13) 0.16(3) Uani 0.306(11) 1 d D U P C 2
C52A C 0.3939(12) 0.4094(11) 0.3282(11) 0.071(7) Uani 0.306(11) 1 d D . P C 2
F45A F 0.3412(13) 0.3371(10) 0.3308(15) 0.151(13) Uani 0.306(11) 1 d D . P C 2
F43A F 0.4749(14) 0.4183(16) 0.3730(16) 0.118(11) Uani 0.306(11) 1 d D . P C 2
F44A F 0.3904(15) 0.3856(18) 0.2607(13) 0.088(9) Uani 0.306(11) 1 d D . P C 2
O4A O 0.788(2) 0.875(3) 0.217(3) 0.041(16) Uani 0.144(11) 1 d D . P B 2
C45A C 0.8563(19) 0.853(2) 0.2031(14) 0.044(14) Uiso 0.144(11) 1 d D . P B 2
C46A C 0.936(2) 0.882(2) 0.2784(15) 0.090 Uiso 0.144(11) 1 d D . P B 2
F29A F 1.005(2) 0.860(3) 0.2693(17) 0.043(8) Uiso 0.144(11) 1 d D . P B 2
F30A F 0.967(4) 0.968(2) 0.313(3) 0.090 Uiso 0.144(11) 1 d D . P B 2
F28A F 0.910(3) 0.850(3) 0.3233(17) 0.061(10) Uiso 0.144(11) 1 d D . P B 2
C48A C 0.8497(17) 0.7625(19) 0.1487(14) 0.09(2) Uiso 0.144(11) 1 d D . P B 2
F36A F 0.863(3) 0.740(3) 0.2072(19) 0.090 Uiso 0.144(11) 1 d D . P B 2
F35A F 0.7620(17) 0.735(2) 0.1060(17) 0.062(9) Uiso 0.144(11) 1 d D . P B 2
C47A C 0.893(2) 0.913(2) 0.1640(14) 0.08(2) Uiso 0.144(11) 1 d D . P B 2
F31A F 0.974(2) 0.915(3) 0.167(3) 0.13(2) Uiso 0.144(11) 1 d D . P B 2
F32A F 0.890(2) 0.9930(19) 0.1855(18) 0.054(8) Uiso 0.144(11) 1 d D . P B 2
F33A F 0.8410(19) 0.875(2) 0.0931(13) 0.070(9) Uiso 0.144(11) 1 d D . P B 2
H1 H 0.866(3) 1.516(4) 0.335(3) 0.053(16) Uiso 1 1 d D . . . .
H2 H 0.688(3) 1.331(3) 0.173(3) 0.039(13) Uiso 1 1 d D . . . .
H4 H 0.134(3) -0.052(4) 0.161(3) 0.066(19) Uiso 1 1 d D . . . .
H1A H 0.679(4) 1.546(3) 0.253(3) 0.047(15) Uiso 1 1 d D . . . .
H1B H 0.621(3) 1.460(4) 0.275(3) 0.062(18) Uiso 1 1 d D . . . .
C58A C -0.0477(11) 0.3245(12) 0.1866(10) 0.084(7) Uani 0.447(17) 1 d D . P D 2
F55A F -0.0365(17) 0.3572(18) 0.1402(15) 0.061(7) Uani 0.447(17) 1 d D . P D 2
F56A F -0.1010(8) 0.2394(7) 0.1437(8) 0.062(4) Uani 0.447(17) 1 d D . P D 2
F57A F -0.0910(11) 0.3664(12) 0.2282(13) 0.095(5) Uani 0.447(17) 1 d D . P D 2
C59A C 0.0323(14) 0.3074(17) 0.3057(11) 0.104(8) Uani 0.447(17) 1 d D . P D 2
F58A F -0.0433(15) 0.2387(17) 0.2830(19) 0.126(11) Uani 0.447(17) 1 d D . P D 2
F59A F 0.029(2) 0.3677(15) 0.3539(14) 0.083(7) Uani 0.447(17) 1 d D . P D 2
F60A F 0.1025(14) 0.2838(15) 0.3370(9) 0.091(5) Uani 0.447(17) 1 d D . P D 2
C60A C 0.0758(13) 0.2593(10) 0.1993(13) 0.091(8) Uani 0.447(17) 1 d D . P D 2
F61A F 0.0534(15) 0.2598(16) 0.1262(12) 0.090(6) Uani 0.447(17) 1 d D . P D 2
F62A F 0.033(2) 0.1799(11) 0.1878(15) 0.129(9) Uani 0.447(17) 1 d D . P D 2
F63A F 0.1612(9) 0.2822(15) 0.2350(11) 0.079(6) Uani 0.447(17) 1 d D . P D 2
C62A C 0.2607(16) 0.4198(19) 0.1029(13) 0.096(14) Uani 0.242(11) 1 d D . P E 2
F64A F 0.236(4) 0.341(2) 0.110(3) 0.28(5) Uani 0.242(11) 1 d D . P E 2
F65A F 0.3340(19) 0.473(3) 0.1536(19) 0.104(15) Uani 0.242(11) 1 d D . P E 2
F66A F 0.271(2) 0.407(3) 0.0396(13) 0.12(2) Uani 0.242(11) 1 d D . P E 2
C64A C 0.2111(17) 0.5568(12) 0.1107(12) 0.071(9) Uiso 0.242(11) 1 d D . P E 2
F70A F 0.261(2) 0.6077(18) 0.1783(11) 0.048(7) Uani 0.242(11) 1 d D . P E 2
F71A F 0.1459(16) 0.5890(15) 0.0951(13) 0.092(8) Uani 0.242(11) 1 d D . P E 2
F72A F 0.260(2) 0.575(2) 0.073(2) 0.093(13) Uani 0.242(11) 1 d D . P E 2
C63A C 0.1055(19) 0.416(2) 0.0296(12) 0.13(4) Uani 0.242(11) 1 d D . P E 2
F67A F 0.032(2) 0.439(3) 0.037(2) 0.088(17) Uani 0.242(11) 1 d D . P E 2
F68A F 0.119(2) 0.4388(17) -0.0241(11) 0.089(18) Uani 0.242(11) 1 d D . P E 2
F69A F 0.0793(18) 0.3309(13) 0.0081(10) 0.083(8) Uani 0.242(11) 1 d D . P E 2
O2A O 0.674(3) 0.969(3) 0.1799(19) 0.048(13) Uiso 0.077(4) 1 d D . P B 2
C37A C 0.665(2) 1.028(2) 0.1483(16) 0.04(3) Uiso 0.077(4) 1 d D . P B 2
C38A C 0.735(3) 1.038(3) 0.112(2) 0.20(14) Uiso 0.077(4) 1 d D . P B 2
F10A F 0.732(6) 0.960(4) 0.071(5) 0.41(15) Uiso 0.077(4) 1 d D . P B 2
F11A F 0.814(2) 1.081(3) 0.164(3) 0.074(15) Uiso 0.077(4) 1 d D . P B 2
F12A F 0.718(4) 1.087(5) 0.070(3) 0.12(3) Uiso 0.077(4) 1 d D . P B 2
C39A C 0.700(3) 1.121(2) 0.208(2) 0.20(10) Uiso 0.077(4) 1 d D . P B 2
F13A F 0.787(3) 1.139(4) 0.240(3) 0.11(2) Uiso 0.077(4) 1 d D . P B 2
F14A F 0.690(6) 1.180(3) 0.176(2) 0.14(4) Uani 0.077(4) 1 d D . P B 2
F15A F 0.660(5) 1.125(5) 0.255(3) 0.17(4) Uiso 0.077(4) 1 d D . P B 2
C40A C 0.572(2) 1.011(2) 0.0913(16) 0.080 Uiso 0.077(4) 1 d D . P B 2
F16A F 0.558(4) 1.084(3) 0.089(3) 0.11(2) Uiso 0.077(4) 1 d D . P B 2
F17A F 0.507(3) 0.966(4) 0.107(3) 0.096(19) Uiso 0.077(4) 1 d D . P B 2
F18A F 0.564(2) 0.966(2) 0.0247(17) 0.006(8) Uiso 0.077(4) 1 d D . P B 2

loop_
_atom_site_aniso_label
_atom_site_aniso_U_11
_atom_site_aniso_U_22
_atom_site_aniso_U_33
_atom_site_aniso_U_23
_atom_site_aniso_U_13
_atom_site_aniso_U_12
P1 0.0396(7) 0.0527(8) 0.0290(6) 0.0054(6) 0.0115(5) 0.0148(6)
P2 0.0425(7) 0.0470(8) 0.0302(6) 0.0038(6) 0.0116(5) 0.0139(6)
C1 0.051(3) 0.064(4) 0.031(3) 0.011(2) 0.013(2) 0.024(3)
C2 0.072(4) 0.092(5) 0.042(3) 0.024(3) 0.017(3) 0.043(4)
C3 0.072(4) 0.089(5) 0.052(4) 0.027(3) 0.034(3) 0.031(4)
C4 0.085(5) 0.060(4) 0.047(3) 0.017(3) 0.021(3) 0.029(4)
C5 0.056(4) 0.058(4) 0.039(3) 0.000(3) 0.007(3) 0.015(3)
C6 0.074(5) 0.074(5) 0.046(4) -0.008(3) -0.006(3) 0.014(4)
C7 0.076(4) 0.071(4) 0.045(3) -0.005(3) 0.020(3) 0.031(4)
C8 0.064(4) 0.057(4) 0.063(4) 0.005(3) 0.009(3) 0.005(3)
C9 0.056(3) 0.073(4) 0.032(3) 0.015(3) 0.020(2) 0.023(3)
C10 0.054(4) 0.096(5) 0.052(4) 0.021(4) 0.028(3) 0.013(4)
C11 0.085(5) 0.080(5) 0.054(4) 0.036(4) 0.032(4) 0.034(4)
C12 0.083(5) 0.096(5) 0.042(3) 0.015(3) 0.034(3) 0.040(4)
C13 0.046(3) 0.051(3) 0.045(3) 0.001(3) 0.007(3) 0.006(3)
C14 0.053(4) 0.062(4) 0.082(5) 0.009(4) 0.018(4) 0.000(3)
C15 0.046(3) 0.077(4) 0.055(4) 0.007(3) 0.008(3) 0.025(3)
C16 0.064(4) 0.075(5) 0.049(4) -0.018(3) 0.002(3) 0.010(4)
B1 0.039(3) 0.047(3) 0.034(3) 0.004(3) 0.014(2) 0.012(3)
P3 0.0772(19) 0.100(3) 0.0524(15) 0.0297(15) 0.0348(14) 0.0459(18)
P4 0.0537(9) 0.0624(10) 0.0453(8) 0.0123(7) 0.0157(7) 0.0131(8)
C17 0.069(8) 0.173(15) 0.054(6) 0.003(8) 0.010(6) 0.057(9)
C18 0.089(9) 0.150(14) 0.071(8) 0.035(8) 0.024(7) 0.067(9)
C19 0.159(16) 0.182(18) 0.085(10) 0.057(11) 0.043(10) 0.099(15)
C20 0.087(11) 0.102(12) 0.151(17) -0.022(11) 0.018(11) -0.020(10)
C21 0.082(9) 0.114(11) 0.047(6) -0.023(7) 0.042(6) -0.032(7)
C22 0.186(17) 0.169(16) 0.111(11) 0.084(11) 0.111(12) 0.134(15)
C23 0.142(14) 0.089(10) 0.096(10) 0.015(8) 0.052(10) 0.047(10)
C24 0.104(17) 0.62(7) 0.19(3) -0.24(4) 0.098(19) -0.14(3)
C25 0.110(7) 0.059(5) 0.104(7) 0.005(4) 0.052(6) 0.004(5)
C26 0.125(9) 0.104(8) 0.150(11) 0.048(8) 0.045(8) 0.047(7)
C27 0.147(9) 0.091(6) 0.070(5) -0.004(5) 0.033(6) 0.064(6)
C28 0.078(8) 0.077(8) 0.48(3) 0.021(13) 0.032(13) -0.001(6)
C29 0.116(7) 0.138(8) 0.072(5) 0.064(5) 0.057(5) 0.080(6)
C30 0.242(18) 0.223(17) 0.26(2) 0.183(16) 0.175(17) 0.168(16)
C31 0.088(6) 0.111(7) 0.089(6) 0.050(5) 0.036(5) 0.010(5)
C32 0.093(8) 0.276(19) 0.112(9) 0.106(12) -0.001(7) 0.018(10)
B2 0.057(7) 0.092(13) 0.048(7) 0.014(7) 0.023(6) 0.016(8)
B2A 0.058(14) 0.08(2) 0.030(11) 0.002(11) 0.013(9) 0.027(13)
Al1 0.0376(8) 0.0415(8) 0.0391(8) 0.0091(7) 0.0120(6) 0.0119(7)
F1 0.096(3) 0.114(4) 0.092(3) 0.066(3) 0.020(3) 0.032(3)
F2 0.056(2) 0.121(4) 0.091(3) 0.038(3) 0.014(2) 0.033(3)
F3 0.105(4) 0.156(5) 0.042(2) 0.012(3) 0.006(2) 0.053(4)
F4 0.102(4) 0.087(3) 0.116(4) 0.037(3) 0.060(3) 0.011(3)
F5 0.116(4) 0.072(3) 0.091(3) -0.008(3) 0.013(3) 0.017(3)
F6 0.121(4) 0.059(3) 0.095(3) 0.026(2) 0.014(3) 0.029(3)
F7 0.099(4) 0.187(6) 0.069(3) -0.027(4) 0.017(3) 0.070(4)
F8 0.065(3) 0.160(5) 0.054(2) 0.014(3) 0.014(2) 0.058(3)
F9 0.081(3) 0.243(8) 0.100(4) 0.084(5) 0.050(3) 0.046(4)
F10 0.072(3) 0.087(3) 0.068(3) 0.032(3) 0.036(3) 0.018(3)
F11 0.068(3) 0.056(2) 0.065(3) 0.016(2) 0.023(2) 0.002(2)
F12 0.094(4) 0.100(4) 0.084(3) 0.061(3) 0.024(3) 0.035(3)
F13 0.061(2) 0.058(2) 0.063(2) 0.0114(19) 0.017(2) 0.023(2)
F14 0.063(2) 0.089(3) 0.062(2) 0.028(2) 0.014(2) 0.035(2)
F15 0.058(2) 0.068(2) 0.062(2) 0.027(2) 0.0291(19) 0.0232(19)
F16 0.110(5) 0.124(5) 0.041(3) 0.017(3) 0.008(2) 0.039(4)
F17 0.066(3) 0.067(3) 0.055(2) -0.003(2) 0.013(2) -0.002(2)
F18 0.066(3) 0.069(3) 0.054(2) -0.0078(19) 0.0100(19) 0.022(2)
F19 0.063(3) 0.134(5) 0.133(5) 0.060(4) -0.014(3) 0.008(3)
F20 0.070(3) 0.108(4) 0.231(8) 0.087(5) 0.069(4) 0.045(3)
F21 0.062(3) 0.144(6) 0.326(11) 0.147(7) 0.053(5) 0.008(3)
F22 0.145(6) 0.194(7) 0.129(5) 0.080(5) 0.086(5) 0.052(5)
F23 0.091(4) 0.076(3) 0.213(7) 0.053(4) 0.030(4) 0.047(3)
F24 0.063(3) 0.110(4) 0.106(4) 0.060(3) 0.010(2) 0.012(3)
F25 0.120(5) 0.086(4) 0.099(4) -0.017(3) 0.002(4) 0.027(3)
F26 0.145(6) 0.050(3) 0.251(9) 0.016(4) 0.015(6) -0.006(3)
F27 0.092(4) 0.165(6) 0.257(9) 0.169(7) 0.019(5) 0.007(4)
F28 0.089(6) 0.199(11) 0.238(13) 0.170(11) 0.025(7) 0.044(6)
F29 0.083(5) 0.128(7) 0.241(13) 0.036(7) 0.035(6) 0.069(5)
F30 0.055(3) 0.121(5) 0.076(4) 0.015(3) 0.012(3) 0.021(3)
F31 0.065(3) 0.144(7) 0.115(5) 0.058(5) 0.052(3) 0.042(4)
F32 0.085(4) 0.090(4) 0.111(5) 0.039(4) 0.055(4) 0.027(3)
F33 0.104(5) 0.250(12) 0.078(4) 0.080(6) 0.047(4) 0.072(6)
F34 0.105(5) 0.258(10) 0.196(8) -0.120(7) 0.055(5) 0.049(6)
F35 0.104(6) 0.216(12) 0.124(7) -0.096(8) -0.003(5) 0.070(7)
F36 0.106(7) 0.058(5) 0.43(2) -0.028(8) 0.042(10) 0.019(5)
O1 0.052(2) 0.045(2) 0.047(2) 0.0067(18) 0.0116(18) 0.0121(18)
O2 0.042(2) 0.042(2) 0.036(2) 0.0093(18) 0.0065(17) 0.0113(19)
O3 0.047(2) 0.052(2) 0.070(3) 0.019(2) 0.018(2) 0.0031(19)
O4 0.051(6) 0.067(6) 0.060(6) 0.010(5) 0.023(5) 0.028(5)
C33 0.047(3) 0.056(3) 0.036(3) 0.012(3) 0.008(2) 0.013(3)
C34 0.061(4) 0.098(6) 0.046(4) 0.022(4) 0.012(3) 0.025(4)
C35 0.073(5) 0.054(4) 0.076(5) 0.011(4) 0.005(4) 0.011(4)
C36 0.061(4) 0.120(7) 0.045(4) 0.009(4) 0.020(3) 0.036(4)
C37 0.045(3) 0.052(5) 0.036(3) 0.013(3) 0.012(3) 0.011(3)
C38 0.062(4) 0.071(5) 0.050(4) 0.024(4) 0.019(3) 0.009(4)
C39 0.047(3) 0.054(4) 0.051(4) 0.015(3) 0.009(3) 0.018(3)
C40 0.054(4) 0.058(4) 0.039(3) 0.010(3) 0.010(3) 0.009(3)
C41 0.045(3) 0.046(3) 0.091(5) 0.029(3) 0.009(3) 0.005(3)
C42 0.115(9) 0.058(5) 0.145(11) 0.021(6) 0.008(8) 0.012(5)
C43 0.078(6) 0.102(7) 0.139(9) 0.075(7) 0.010(6) -0.008(5)
C44 0.057(5) 0.124(10) 0.234(16) 0.113(11) 0.021(8) 0.012(6)
C45 0.052(5) 0.059(6) 0.081(6) 0.007(4) 0.028(4) 0.024(4)
C46 0.065(6) 0.082(7) 0.131(9) 0.037(7) 0.032(6) 0.036(5)
C47 0.088(8) 0.109(11) 0.102(8) 0.043(8) 0.062(7) 0.057(7)
C48 0.061(7) 0.168(16) 0.201(18) -0.096(14) 0.034(9) 0.036(9)
Al2 0.0362(8) 0.0611(10) 0.0301(7) 0.0129(7) 0.0142(6) 0.0146(7)
F37 0.066(6) 0.30(2) 0.071(6) 0.087(9) 0.028(4) 0.092(10)
F38 0.143(12) 0.176(16) 0.095(8) 0.036(9) 0.008(8) 0.107(12)
F39 0.063(8) 0.26(2) 0.064(7) 0.058(9) 0.041(6) 0.070(10)
F40 0.036(3) 0.096(8) 0.172(15) -0.029(8) 0.002(4) -0.004(3)
F41 0.046(5) 0.250(15) 0.127(9) -0.039(9) -0.008(5) 0.046(6)
F42 0.081(6) 0.35(2) 0.069(5) -0.089(9) -0.019(4) 0.104(10)
F43 0.073(12) 0.41(4) 0.068(9) 0.124(14) 0.020(8) 0.065(15)
F45 0.049(5) 0.39(2) 0.055(5) 0.096(10) 0.035(4) 0.077(9)
F46 0.076(3) 0.165(6) 0.088(4) -0.059(4) 0.009(3) 0.011(3)
F47 0.079(3) 0.077(3) 0.131(5) -0.002(3) 0.036(3) -0.002(3)
F48 0.109(5) 0.078(4) 0.239(9) -0.041(5) 0.040(5) 0.020(3)
F49 0.101(4) 0.097(4) 0.131(5) 0.057(4) 0.017(3) 0.018(3)
F50 0.078(3) 0.092(4) 0.151(5) 0.009(3) 0.019(3) 0.047(3)
F51 0.051(2) 0.074(3) 0.066(2) 0.010(2) 0.0044(18) 0.0181(19)
F52 0.086(3) 0.262(8) 0.058(3) 0.050(4) 0.041(3) 0.070(4)
F53 0.095(4) 0.181(6) 0.112(4) -0.046(4) 0.048(3) 0.050(4)
F54 0.069(3) 0.124(4) 0.097(3) 0.030(3) 0.052(3) 0.038(3)
F55 0.087(10) 0.075(9) 0.108(9) -0.009(6) 0.068(8) -0.007(7)
F56 0.131(16) 0.158(19) 0.15(2) 0.033(15) 0.054(14) -0.071(13)
F57 0.061(7) 0.099(13) 0.063(8) 0.044(10) 0.032(6) 0.041(7)
F58 0.077(7) 0.134(11) 0.132(10) 0.100(9) 0.059(7) 0.039(8)
F59 0.057(5) 0.138(8) 0.073(6) 0.058(7) 0.037(5) 0.048(5)
F60 0.084(9) 0.102(11) 0.077(7) 0.063(8) 0.058(6) 0.041(10)
F61 0.17(2) 0.134(19) 0.34(3) 0.12(2) 0.18(2) 0.112(16)
F62 0.123(11) 0.074(8) 0.24(2) 0.088(10) 0.098(14) 0.044(8)
F63 0.107(11) 0.217(18) 0.23(2) 0.183(17) 0.101(12) 0.089(11)
F64 0.092(5) 0.082(5) 0.082(5) -0.012(4) 0.044(4) -0.002(4)
F65 0.092(5) 0.092(7) 0.071(4) 0.031(4) 0.046(4) 0.052(5)
F66 0.079(7) 0.134(6) 0.067(5) -0.002(4) 0.050(5) 0.020(5)
F67 0.074(5) 0.141(8) 0.107(7) 0.078(6) 0.025(5) 0.051(6)
F68 0.072(7) 0.204(14) 0.050(8) 0.058(8) 0.022(6) 0.045(7)
F69 0.048(5) 0.108(9) 0.048(4) 0.029(4) 0.001(3) 0.000(4)
F70 0.033(3) 0.090(5) 0.061(4) 0.033(4) 0.017(3) 0.013(3)
F71 0.098(9) 0.067(7) 0.111(8) 0.006(6) 0.060(6) -0.007(6)
F72 0.066(5) 0.129(9) 0.060(4) 0.047(5) 0.031(3) 0.008(5)
O5 0.036(3) 0.061(6) 0.036(3) 0.013(4) 0.016(2) 0.018(3)
O6 0.052(2) 0.065(3) 0.044(2) 0.0055(19) 0.0205(18) 0.018(2)
O7 0.050(2) 0.074(3) 0.049(2) 0.028(2) 0.0274(19) 0.020(2)
O8 0.0408(19) 0.058(2) 0.0316(18) 0.0132(16) 0.0155(15) 0.0123(17)
C49 0.045(3) 0.141(7) 0.044(4) 0.034(4) 0.017(3) 0.037(4)
C50 0.054(7) 0.24(2) 0.053(7) 0.062(11) 0.024(6) 0.082(11)
C51 0.095(14) 0.36(4) 0.072(11) 0.051(18) -0.003(10) 0.10(2)
C52 0.046(7) 0.26(3) 0.039(6) 0.051(11) 0.019(5) 0.044(11)
C53 0.051(3) 0.067(4) 0.060(4) -0.004(3) 0.017(3) 0.019(3)
C54 0.083(6) 0.085(6) 0.108(8) -0.026(6) 0.027(6) 0.012(5)
C55 0.078(5) 0.055(4) 0.092(6) 0.015(4) 0.023(4) 0.025(4)
C56 0.065(5) 0.126(8) 0.077(5) -0.002(5) 0.037(4) 0.034(5)
C57 0.058(4) 0.081(5) 0.081(5) 0.050(4) 0.042(4) 0.035(4)
C58 0.063(8) 0.060(8) 0.079(10) 0.018(7) 0.048(7) 0.007(7)
C59 0.056(8) 0.121(13) 0.063(9) 0.059(9) 0.030(7) 0.030(9)
C60 0.103(14) 0.114(16) 0.120(17) 0.061(14) 0.071(13) 0.042(12)
C61 0.041(3) 0.076(4) 0.028(2) 0.014(3) 0.015(2) 0.009(3)
C62 0.061(6) 0.090(9) 0.057(6) -0.005(6) 0.037(5) 0.018(6)
C63 0.054(8) 0.150(14) 0.037(5) 0.048(7) 0.018(5) 0.034(7)
C64 0.049(5) 0.073(6) 0.038(4) 0.017(4) 0.021(3) 0.008(4)
C18A 0.067(15) 0.071(13) 0.065(14) 0.040(12) 0.027(11) 0.054(13)
C50A 0.033(10) 0.11(2) 0.061(13) 0.042(13) 0.024(9) 0.039(12)
F37A 0.038(8) 0.128(15) 0.060(9) 0.004(9) 0.017(6) 0.022(8)
F38A 0.050(14) 0.077(10) 0.056(13) 0.021(8) 0.016(10) -0.013(9)
F42A 0.16(3) 0.077(11) 0.050(10) 0.028(8) 0.019(13) -0.036(12)
F41A 0.08(3) 0.37(7) 0.039(14) 0.05(2) 0.033(16) 0.12(4)
C52A 0.043(13) 0.077(18) 0.072(17) 0.021(14) 0.007(12) 0.013(12)
F45A 0.113(16) 0.058(11) 0.23(3) 0.040(15) 0.001(17) 0.040(11)
F43A 0.074(15) 0.120(18) 0.15(2) 0.040(14) 0.009(13) 0.063(14)
F44A 0.057(11) 0.13(2) 0.12(2) 0.057(16) 0.053(13) 0.056(12)
O4A 0.02(2) 0.04(2) 0.03(2) -0.013(19) -0.006(17) 0.011(19)
C58A 0.082(14) 0.093(15) 0.081(14) 0.049(12) 0.030(12) 0.017(12)
F55A 0.041(8) 0.062(9) 0.058(8) 0.009(6) 0.012(7) 0.001(9)
F56A 0.053(8) 0.052(8) 0.072(10) 0.019(7) 0.024(7) 0.009(7)
F57A 0.071(9) 0.124(11) 0.152(16) 0.092(13) 0.067(12) 0.060(8)
C59A 0.085(15) 0.16(2) 0.13(2) 0.10(2) 0.064(15) 0.057(17)
F58A 0.092(12) 0.165(19) 0.19(2) 0.137(18) 0.078(12) 0.046(12)
F59A 0.076(10) 0.127(19) 0.079(10) 0.071(12) 0.043(8) 0.034(14)
F60A 0.111(14) 0.119(12) 0.088(9) 0.075(9) 0.052(9) 0.057(11)
C60A 0.088(15) 0.056(11) 0.14(2) 0.037(12) 0.071(16) 0.018(10)
F61A 0.103(15) 0.078(9) 0.096(10) 0.016(7) 0.072(11) 0.015(9)
F62A 0.156(17) 0.101(13) 0.21(2) 0.094(13) 0.119(18) 0.068(12)
F63A 0.044(8) 0.085(13) 0.122(12) 0.047(10) 0.036(8) 0.030(8)
C62A 0.08(3) 0.13(4) 0.031(15) -0.002(19) 0.017(17) 0.00(3)
F64A 0.24(8) 0.07(3) 0.48(12) -0.01(5) 0.16(8) 0.06(4)
F65A 0.066(19) 0.19(4) 0.067(18) 0.04(3) 0.040(15) 0.05(2)
F66A 0.063(18) 0.29(6) 0.064(16) 0.09(3) 0.048(14) 0.11(3)
F70A 0.041(11) 0.063(17) 0.032(10) 0.022(11) 0.007(8) 0.007(11)
F71A 0.11(2) 0.075(15) 0.077(16) 0.023(12) 0.036(14) 0.018(14)
F72A 0.10(3) 0.10(2) 0.066(15) 0.024(13) 0.054(19) -0.008(18)
C63A 0.09(4) 0.26(12) 0.05(3) 0.04(4) 0.04(3) 0.09(6)
F67A 0.038(14) 0.15(4) 0.10(3) 0.08(3) 0.028(14) 0.026(19)
F68A 0.12(3) 0.078(18) 0.016(16) 0.009(12) 0.014(15) -0.038(17)
F69A 0.103(18) 0.046(11) 0.051(11) -0.015(8) 0.027(11) -0.021(11)
F14A 0.26(11) 0.09(5) 0.03(3) -0.02(3) 0.00(4) 0.08(6)

_geom_special_details            
;
 All esds (except the esd in the dihedral angle between two l.s. planes)
 are estimated using the full covariance matrix.  The cell esds are taken
 into account individually in the estimation of esds in distances, angles
 and torsion angles; correlations between esds in cell parameters are only
 used when they are defined by crystal symmetry.  An approximate (isotropic)
 treatment of cell esds is used for estimating esds involving l.s. planes.
;
loop_
_geom_bond_atom_site_label_1
_geom_bond_atom_site_label_2
_geom_bond_distance
_geom_bond_site_symmetry_2
_geom_bond_publ_flag
P1 C1 1.850(6) . ?
P1 C5 1.859(6) . ?
P1 B1 1.936(6) . ?
P2 C9 1.852(6) . ?
P2 C13 1.856(6) . ?
P2 B1 1.940(6) . ?
C1 C2 1.536(8) . ?
C1 C3 1.532(8) . ?
C1 C4 1.539(8) . ?
C5 C6 1.541(9) . ?
C5 C7 1.554(9) . ?
C5 C8 1.496(10) . ?
C9 C10 1.523(9) . ?
C9 C11 1.532(9) . ?
C9 C12 1.542(8) . ?
C13 C14 1.521(10) . ?
C13 C15 1.537(9) . ?
C13 C16 1.537(8) . ?
P3 C17 1.835(12) . ?
P3 C21 1.812(15) . ?
P3 B2 1.929(11) . ?
P4 C25 1.865(9) . ?
P4 C29 1.826(8) . ?
P4 B2 1.929(11) . ?
P4 B2A 1.919(14) . ?
C17 C18 1.545(13) . ?
C17 C19 1.525(13) . ?
C17 C20 1.578(14) . ?
C21 C22 1.474(12) . ?
C21 C23 1.528(14) . ?
C21 C24 1.506(15) . ?
C25 C26 1.683(15) . ?
C25 C27 1.449(13) . ?
C25 C28 1.413(14) . ?
C29 C30 1.406(15) . ?
C29 C31 1.480(12) . ?
C29 C32 1.671(15) . ?
B2A P3A 1.937(14) . ?
Al1 O1 1.721(4) . ?
Al1 O2 1.731(4) . ?
Al1 O3 1.711(4) . ?
Al1 O4 1.717(6) . ?
Al1 O4A 1.728(17) . ?
Al1 O2A 1.719(18) . ?
F1 C34 1.313(9) . ?
F2 C34 1.335(9) . ?
F3 C34 1.346(8) . ?
F4 C35 1.326(10) . ?
F5 C35 1.333(9) . ?
F6 C35 1.333(9) . ?
F7 C36 1.292(10) . ?
F8 C36 1.315(8) . ?
F9 C36 1.369(11) . ?
F10 C38 1.347(9) . ?
F11 C38 1.296(8) . ?
F12 C38 1.358(9) . ?
F13 C39 1.314(7) . ?
F14 C39 1.349(7) . ?
F15 C39 1.330(8) . ?
F16 C40 1.291(10) . ?
F17 C40 1.346(8) . ?
F18 C40 1.323(8) . ?
F19 C44 1.358(17) . ?
F20 C44 1.313(16) . ?
F21 C44 1.371(12) . ?
F22 C43 1.379(15) . ?
F23 C42 1.343(13) . ?
F24 C43 1.327(11) . ?
F25 C42 1.356(14) . ?
F26 C42 1.323(12) . ?
F27 C43 1.324(11) . ?
F28 C46 1.308(10) . ?
F29 C46 1.330(9) . ?
F30 C46 1.322(9) . ?
F31 C47 1.283(9) . ?
F32 C47 1.342(11) . ?
F33 C47 1.360(10) . ?
F34 C48 1.338(11) . ?
F34 C48A 1.358(15) . ?
F35 C48 1.334(12) . ?
F36 C48 1.359(13) . ?
O1 C33 1.348(7) . ?
O2 C37 1.360(7) . ?
O3 C41 1.342(7) . ?
O4 C45 1.341(9) . ?
C33 C34 1.546(9) . ?
C33 C35 1.544(10) . ?
C33 C36 1.546(9) . ?
C37 C38 1.547(11) . ?
C37 C39 1.545(13) . ?
C37 C40 1.550(9) . ?
C41 C42 1.567(15) . ?
C41 C43 1.508(13) . ?
C41 C44 1.538(12) . ?
C45 C46 1.559(11) . ?
C45 C47 1.550(12) . ?
C45 C48 1.554(11) . ?
Al2 O5 1.750(6) . ?
Al2 O6 1.719(5) . ?
Al2 O7 1.718(4) . ?
Al2 O8 1.716(4) . ?
Al2 O5A 1.721(12) . ?
F37 C50 1.333(11) . ?
F38 C50 1.326(14) . ?
F39 C50 1.340(14) . ?
F40 C51 1.317(15) . ?
F41 C51 1.322(12) . ?
F42 C51 1.334(13) . ?
F43 C52 1.281(13) . ?
F44 C52 1.311(14) . ?
F45 C52 1.325(12) . ?
F46 C54 1.317(13) . ?
F47 C54 1.298(12) . ?
F48 C54 1.365(12) . ?
F49 C55 1.335(10) . ?
F50 C55 1.328(9) . ?
F51 C55 1.321(8) . ?
F52 C56 1.296(11) . ?
F53 C56 1.342(10) . ?
F54 C56 1.349(10) . ?
F55 C58 1.27(2) . ?
F56 C58 1.374(15) . ?
F57 C58 1.42(3) . ?
F58 C59 1.337(16) . ?
F59 C59 1.274(19) . ?
F60 C59 1.34(2) . ?
F61 C60 1.45(3) . ?
F62 C60 1.296(17) . ?
F63 C60 1.28(3) . ?
F64 C62 1.341(15) . ?
F65 C62 1.270(15) . ?
F66 C62 1.336(12) . ?
F67 C63 1.40(3) . ?
F68 C63 1.325(12) . ?
F69 C63 1.298(19) . ?
F70 C64 1.314(13) . ?
F71 C64 1.315(16) . ?
F72 C64 1.324(10) . ?
O5 C49 1.350(8) . ?
O6 C53 1.348(8) . ?
O7 C57 1.356(8) . ?
O8 C61 1.347(6) . ?
C49 C50 1.500(11) . ?
C49 C51 1.582(15) . ?
C49 C52 1.576(11) . ?
C49 O5A 1.335(14) . ?
C49 C50A 1.527(14) . ?
C49 C51A 1.540(15) . ?
C49 C52A 1.594(15) . ?
C53 C54 1.577(12) . ?
C53 C55 1.539(11) . ?
C53 C56 1.548(12) . ?
C57 C58 1.498(14) . ?
C57 C59 1.599(13) . ?
C57 C60 1.598(17) . ?
C57 C58A 1.517(16) . ?
C57 C59A 1.565(16) . ?
C57 C60A 1.613(17) . ?
C61 C62 1.588(13) . ?
C61 C63 1.493(11) . ?
C61 C64 1.566(9) . ?
C61 C62A 1.55(2) . ?
C61 C64A 1.618(18) . ?
C61 C63A 1.493(19) . ?
P3A C17A 1.81(2) . ?
P3A C21A 1.84(2) . ?
C17A C19A 1.541(17) . ?
C17A C20A 1.543(17) . ?
C17A C18A 1.572(17) . ?
C23A C21A 1.520(16) . ?
C22A C21A 1.498(17) . ?
C24A C21A 1.507(17) . ?
C50A F37A 1.328(14) . ?
C50A F39A 1.334(16) . ?
C50A F38A 1.342(16) . ?
C51A F42A 1.312(16) . ?
C51A F40A 1.303(16) . ?
C51A F41A 1.301(16) . ?
C52A F45A 1.349(15) . ?
C52A F43A 1.328(15) . ?
C52A F44A 1.324(16) . ?
O4A C45A 1.359(18) . ?
C45A C46A 1.572(16) . ?
C45A C48A 1.597(17) . ?
C45A C47A 1.578(16) . ?
C46A F29A 1.321(15) . ?
C46A F30A 1.323(15) . ?
C46A F28A 1.320(15) . ?
C48A F36A 1.328(15) . ?
C48A F35A 1.342(15) . ?
C47A F31A 1.317(16) . ?
C47A F32A 1.312(15) . ?
C47A F33A 1.335(15) . ?
C58A F55A 1.26(3) . ?
C58A F56A 1.375(16) . ?
C58A F57A 1.43(3) . ?
C59A F58A 1.35(2) . ?
C59A F59A 1.25(2) . ?
C59A F60A 1.35(3) . ?
C60A F61A 1.44(3) . ?
C60A F62A 1.281(17) . ?
C60A F63A 1.29(3) . ?
C62A F64A 1.36(2) . ?
C62A F65A 1.27(2) . ?
C62A F66A 1.341(19) . ?
C64A F70A 1.31(2) . ?
C64A F71A 1.31(2) . ?
C64A F72A 1.322(18) . ?
C63A F67A 1.40(3) . ?
C63A F68A 1.329(19) . ?
C63A F69A 1.30(3) . ?
O2A C37A 1.341(18) . ?
C37A C38A 1.56(2) . ?
C37A C39A 1.56(2) . ?
C37A C40A 1.538(19) . ?
C38A F10A 1.33(2) . ?
C38A F11A 1.30(2) . ?
C38A F12A 1.36(2) . ?
C39A F13A 1.32(2) . ?
C39A F14A 1.35(2) . ?
C39A F15A 1.32(2) . ?
C40A F16A 1.30(2) . ?
C40A F17A 1.34(2) . ?
C40A F18A 1.33(2) . ?

loop_
_geom_angle_atom_site_label_1
_geom_angle_atom_site_label_2
_geom_angle_atom_site_label_3
_geom_angle
_geom_angle_site_symmetry_1
_geom_angle_site_symmetry_3
_geom_angle_publ_flag
C1 P1 C5 115.4(3) . . ?
C1 P1 B1 114.1(3) . . ?
C5 P1 B1 108.2(3) . . ?
C9 P2 C13 115.9(3) . . ?
C9 P2 B1 114.0(3) . . ?
C13 P2 B1 108.4(3) . . ?
C2 C1 P1 112.3(5) . . ?
C2 C1 C4 107.2(5) . . ?
C3 C1 P1 111.1(4) . . ?
C3 C1 C2 110.7(5) . . ?
C3 C1 C4 108.8(6) . . ?
C4 C1 P1 106.6(4) . . ?
C6 C5 P1 112.0(5) . . ?
C6 C5 C7 108.9(6) . . ?
C7 C5 P1 109.2(4) . . ?
C8 C5 P1 106.3(4) . . ?
C8 C5 C6 110.6(6) . . ?
C8 C5 C7 109.7(6) . . ?
C10 C9 P2 106.2(4) . . ?
C10 C9 C11 109.0(6) . . ?
C10 C9 C12 109.0(6) . . ?
C11 C9 P2 111.1(4) . . ?
C11 C9 C12 110.5(5) . . ?
C12 C9 P2 110.8(5) . . ?
C14 C13 P2 106.4(4) . . ?
C14 C13 C15 109.9(6) . . ?
C14 C13 C16 108.9(6) . . ?
C15 C13 P2 109.7(4) . . ?
C16 C13 P2 111.7(5) . . ?
C16 C13 C15 110.2(6) . . ?
P1 B1 P2 118.8(3) . . ?
C17 P3 B2 111.7(6) . . ?
C21 P3 C17 116.9(5) . . ?
C21 P3 B2 116.8(7) . . ?
C25 P4 B2 117.5(7) . . ?
C25 P4 B2A 97.4(9) . . ?
C29 P4 C25 115.7(5) . . ?
C29 P4 B2 106.3(6) . . ?
C29 P4 B2A 121.1(12) . . ?
C18 C17 P3 107.4(8) . . ?
C18 C17 C20 110.1(12) . . ?
C19 C17 P3 113.2(10) . . ?
C19 C17 C18 109.9(11) . . ?
C19 C17 C20 109.1(13) . . ?
C20 C17 P3 107.1(10) . . ?
C22 C21 P3 118.0(12) . . ?
C22 C21 C23 109.0(12) . . ?
C22 C21 C24 99.2(16) . . ?
C23 C21 P3 109.0(8) . . ?
C24 C21 P3 95.9(13) . . ?
C24 C21 C23 126(2) . . ?
C26 C25 P4 102.1(6) . . ?
C27 C25 P4 114.1(7) . . ?
C27 C25 C26 102.4(9) . . ?
C28 C25 P4 115.1(9) . . ?
C28 C25 C26 104.0(12) . . ?
C28 C25 C27 116.5(11) . . ?
C30 C29 P4 109.4(7) . . ?
C30 C29 C31 122.7(10) . . ?
C30 C29 C32 99.2(11) . . ?
C31 C29 P4 113.5(6) . . ?
C31 C29 C32 103.6(8) . . ?
C32 C29 P4 105.8(8) . . ?
P4 B2 P3 121.3(8) . . ?
P4 B2A P3A 119.3(10) . . ?
O1 Al1 O2 107.4(2) . . ?
O1 Al1 O4A 104.6(17) . . ?
O3 Al1 O1 112.5(2) . . ?
O3 Al1 O2 107.7(2) . . ?
O3 Al1 O4 108.6(4) . . ?
O3 Al1 O4A 104.6(15) . . ?
O3 Al1 O2A 90.3(14) . . ?
O4 Al1 O1 108.4(4) . . ?
O4 Al1 O2 112.3(5) . . ?
O2A Al1 O1 134.2(15) . . ?
O2A Al1 O4A 107(2) . . ?
C33 O1 Al1 148.9(4) . . ?
C37 O2 Al1 147.6(4) . . ?
C41 O3 Al1 151.6(4) . . ?
C45 O4 Al1 148.5(9) . . ?
O1 C33 C34 109.7(5) . . ?
O1 C33 C35 110.6(5) . . ?
O1 C33 C36 111.1(5) . . ?
C35 C33 C34 108.6(6) . . ?
C35 C33 C36 107.1(6) . . ?
C36 C33 C34 109.7(5) . . ?
F1 C34 F2 108.3(7) . . ?
F1 C34 F3 107.6(7) . . ?
F1 C34 C33 111.0(6) . . ?
F2 C34 F3 106.9(6) . . ?
F2 C34 C33 110.6(6) . . ?
F3 C34 C33 112.3(6) . . ?
F4 C35 F5 108.4(7) . . ?
F4 C35 F6 107.6(8) . . ?
F4 C35 C33 110.2(6) . . ?
F5 C35 C33 111.6(7) . . ?
F6 C35 F5 108.2(7) . . ?
F6 C35 C33 110.7(6) . . ?
F7 C36 F8 109.3(7) . . ?
F7 C36 F9 107.6(7) . . ?
F7 C36 C33 115.4(7) . . ?
F8 C36 F9 104.7(7) . . ?
F8 C36 C33 110.8(5) . . ?
F9 C36 C33 108.5(7) . . ?
O2 C37 C38 107.7(6) . . ?
O2 C37 C39 109.3(7) . . ?
O2 C37 C40 111.2(6) . . ?
C38 C37 C40 109.4(7) . . ?
C39 C37 C38 109.2(6) . . ?
C39 C37 C40 110.0(6) . . ?
F10 C38 F12 106.5(6) . . ?
F10 C38 C37 110.9(7) . . ?
F11 C38 F10 108.6(6) . . ?
F11 C38 F12 106.4(7) . . ?
F11 C38 C37 112.8(6) . . ?
F12 C38 C37 111.4(6) . . ?
F13 C39 F14 106.6(5) . . ?
F13 C39 F15 107.8(6) . . ?
F13 C39 C37 111.4(5) . . ?
F14 C39 C37 112.4(5) . . ?
F15 C39 F14 107.4(5) . . ?
F15 C39 C37 111.0(5) . . ?
F16 C40 F17 107.1(7) . . ?
F16 C40 F18 105.2(7) . . ?
F16 C40 C37 114.7(7) . . ?
F17 C40 C37 110.1(6) . . ?
F18 C40 F17 108.0(6) . . ?
F18 C40 C37 111.4(6) . . ?
O3 C41 C42 110.4(7) . . ?
O3 C41 C43 110.9(6) . . ?
O3 C41 C44 108.3(6) . . ?
C43 C41 C42 106.8(9) . . ?
C43 C41 C44 112.5(9) . . ?
C44 C41 C42 107.8(9) . . ?
F23 C42 F25 108.5(12) . . ?
F23 C42 C41 110.1(9) . . ?
F25 C42 C41 109.4(8) . . ?
F26 C42 F23 111.4(9) . . ?
F26 C42 F25 104.4(10) . . ?
F26 C42 C41 112.8(11) . . ?
F22 C43 C41 107.2(8) . . ?
F24 C43 F22 108.7(10) . . ?
F24 C43 C41 112.6(9) . . ?
F27 C43 F22 109.0(10) . . ?
F27 C43 F24 106.1(8) . . ?
F27 C43 C41 113.1(10) . . ?
F19 C44 F21 110.2(11) . . ?
F19 C44 C41 111.1(12) . . ?
F20 C44 F19 110.3(9) . . ?
F20 C44 F21 105.5(13) . . ?
F20 C44 C41 110.6(10) . . ?
F21 C44 C41 109.0(8) . . ?
O4 C45 C46 111.4(8) . . ?
O4 C45 C47 110.6(9) . . ?
O4 C45 C48 106.2(8) . . ?
C47 C45 C46 107.8(7) . . ?
C47 C45 C48 111.0(9) . . ?
C48 C45 C46 109.9(8) . . ?
F28 C46 F29 110.7(10) . . ?
F28 C46 F30 107.3(10) . . ?
F28 C46 C45 108.7(8) . . ?
F29 C46 C45 110.9(9) . . ?
F30 C46 F29 107.8(8) . . ?
F30 C46 C45 111.4(8) . . ?
F31 C47 F32 108.8(10) . . ?
F31 C47 F33 107.9(7) . . ?
F31 C47 C45 115.3(9) . . ?
F32 C47 F33 103.4(10) . . ?
F32 C47 C45 109.9(7) . . ?
F33 C47 C45 110.9(9) . . ?
F34 C48 F36 103.7(12) . . ?
F34 C48 C45 110.0(8) . . ?
F35 C48 F34 109.4(11) . . ?
F35 C48 F36 112.5(12) . . ?
F35 C48 C45 109.2(9) . . ?
F36 C48 C45 111.9(10) . . ?
O6 Al2 O5 110.8(4) . . ?
O6 Al2 O5A 96.5(7) . . ?
O7 Al2 O5 110.4(4) . . ?
O7 Al2 O6 107.4(2) . . ?
O7 Al2 O5A 121.6(7) . . ?
O8 Al2 O5 106.2(3) . . ?
O8 Al2 O6 114.8(2) . . ?
O8 Al2 O7 107.2(2) . . ?
O8 Al2 O5A 109.4(7) . . ?
C49 O5 Al2 144.5(7) . . ?
C53 O6 Al2 148.7(4) . . ?
C57 O7 Al2 147.5(4) . . ?
C61 O8 Al2 147.4(3) . . ?
O5 C49 C50 110.5(7) . . ?
O5 C49 C51 116.1(8) . . ?
O5 C49 C52 109.6(7) . . ?
C50 C49 C51 108.5(9) . . ?
C50 C49 C52 111.3(8) . . ?
C52 C49 C51 100.6(9) . . ?
O5A C49 C50A 98.8(11) . . ?
O5A C49 C51A 113.5(13) . . ?
O5A C49 C52A 118.0(12) . . ?
C50A C49 C51A 119.7(11) . . ?
C50A C49 C52A 106.3(10) . . ?
C51A C49 C52A 101.4(12) . . ?
F37 C50 F39 106.4(14) . . ?
F37 C50 C49 112.7(9) . . ?
F38 C50 F37 109.3(14) . . ?
F38 C50 F39 111.2(14) . . ?
F38 C50 C49 108.0(11) . . ?
F39 C50 C49 109.3(11) . . ?
F40 C51 F41 99.2(14) . . ?
F40 C51 F42 105.0(17) . . ?
F40 C51 C49 107.7(10) . . ?
F41 C51 F42 109.8(12) . . ?
F41 C51 C49 117.7(13) . . ?
F42 C51 C49 115.4(13) . . ?
F43 C52 F44 112.9(16) . . ?
F43 C52 F45 109.4(13) . . ?
F43 C52 C49 111.3(12) . . ?
F44 C52 F45 111.6(14) . . ?
F44 C52 C49 104.9(10) . . ?
F45 C52 C49 106.5(9) . . ?
O6 C53 C54 106.6(6) . . ?
O6 C53 C55 110.0(5) . . ?
O6 C53 C56 110.3(7) . . ?
C55 C53 C54 110.1(8) . . ?
C55 C53 C56 109.7(6) . . ?
C56 C53 C54 110.1(7) . . ?
F46 C54 F48 106.1(8) . . ?
F46 C54 C53 110.0(10) . . ?
F47 C54 F46 110.0(9) . . ?
F47 C54 F48 109.2(11) . . ?
F47 C54 C53 111.9(7) . . ?
F48 C54 C53 109.3(8) . . ?
F49 C55 C53 110.8(7) . . ?
F50 C55 F49 108.3(7) . . ?
F50 C55 C53 112.6(7) . . ?
F51 C55 F49 105.9(7) . . ?
F51 C55 F50 106.8(7) . . ?
F51 C55 C53 112.0(6) . . ?
F52 C56 F53 110.2(8) . . ?
F52 C56 F54 107.3(9) . . ?
F52 C56 C53 111.2(6) . . ?
F53 C56 F54 105.8(6) . . ?
F53 C56 C53 112.1(9) . . ?
F54 C56 C53 110.1(7) . . ?
O7 C57 C58 112.9(7) . . ?
O7 C57 C59 103.7(7) . . ?
O7 C57 C60 108.1(8) . . ?
O7 C57 C58A 112.7(8) . . ?
O7 C57 C59A 110.8(10) . . ?
O7 C57 C60A 110.5(7) . . ?
C58 C57 C59 111.2(8) . . ?
C58 C57 C60 114.7(11) . . ?
C60 C57 C59 105.4(9) . . ?
C58A C57 C59A 111.1(11) . . ?
C58A C57 C60A 106.9(12) . . ?
C59A C57 C60A 104.3(12) . . ?
F55 C58 F56 110.6(16) . . ?
F55 C58 F57 111.9(18) . . ?
F55 C58 C57 110.9(15) . . ?
F56 C58 F57 104.8(17) . . ?
F56 C58 C57 108.9(13) . . ?
F57 C58 C57 109.7(14) . . ?
F58 C59 F60 112.0(14) . . ?
F58 C59 C57 110.6(13) . . ?
F59 C59 F58 105.6(14) . . ?
F59 C59 F60 105.0(17) . . ?
F59 C59 C57 111.5(10) . . ?
F60 C59 C57 111.9(12) . . ?
F61 C60 C57 104.0(15) . . ?
F62 C60 F61 103.9(19) . . ?
F62 C60 C57 110.6(15) . . ?
F63 C60 F61 111.8(19) . . ?
F63 C60 F62 113.9(19) . . ?
F63 C60 C57 111.8(18) . . ?
O8 C61 C62 108.0(6) . . ?
O8 C61 C63 109.2(6) . . ?
O8 C61 C64 111.6(5) . . ?
O8 C61 C62A 113.6(10) . . ?
O8 C61 C64A 105.2(9) . . ?
O8 C61 C63A 113.0(13) . . ?
C63 C61 C62 106.4(10) . . ?
C63 C61 C64 114.5(10) . . ?
C64 C61 C62 106.8(6) . . ?
C62A C61 C64A 110.7(15) . . ?
C63A C61 C62A 112.8(18) . . ?
C63A C61 C64A 100.5(15) . . ?
F64 C62 C61 110.9(9) . . ?
F65 C62 F64 108.0(11) . . ?
F65 C62 F66 108.7(11) . . ?
F65 C62 C61 111.7(8) . . ?
F66 C62 F64 107.9(9) . . ?
F66 C62 C61 109.6(11) . . ?
F67 C63 C61 105.5(13) . . ?
F68 C63 F67 103.6(14) . . ?
F68 C63 C61 115.5(10) . . ?
F69 C63 F67 107.0(13) . . ?
F69 C63 F68 109.6(14) . . ?
F69 C63 C61 114.6(13) . . ?
F70 C64 F71 106.7(10) . . ?
F70 C64 F72 106.7(9) . . ?
F70 C64 C61 111.9(8) . . ?
F71 C64 F72 108.3(11) . . ?
F71 C64 C61 109.7(9) . . ?
F72 C64 C61 113.3(8) . . ?
C17A P3A B2A 117.3(13) . . ?
C17A P3A C21A 125.3(10) . . ?
C21A P3A B2A 107.1(9) . . ?
C19A C17A P3A 115.3(17) . . ?
C19A C17A C20A 108(2) . . ?
C19A C17A C18A 104.4(18) . . ?
C20A C17A P3A 107(2) . . ?
C20A C17A C18A 117(3) . . ?
C18A C17A P3A 105.9(15) . . ?
C23A C21A P3A 110.9(15) . . ?
C22A C21A P3A 115.2(17) . . ?
C22A C21A C23A 112.1(19) . . ?
C22A C21A C24A 102.1(19) . . ?
C24A C21A P3A 100.1(16) . . ?
C24A C21A C23A 116(2) . . ?
C49 O5A Al2 150.1(16) . . ?
F37A C50A C49 110.8(13) . . ?
F37A C50A F39A 114(2) . . ?
F37A C50A F38A 104.9(18) . . ?
F39A C50A C49 108.0(17) . . ?
F39A C50A F38A 109(2) . . ?
F38A C50A C49 109.8(14) . . ?
F42A C51A C49 114.2(16) . . ?
F40A C51A C49 99.5(17) . . ?
F40A C51A F42A 110(2) . . ?
F41A C51A C49 119.8(19) . . ?
F41A C51A F42A 110(2) . . ?
F41A C51A F40A 101(2) . . ?
F45A C52A C49 116.9(14) . . ?
F43A C52A C49 115.3(15) . . ?
F43A C52A F45A 102.3(17) . . ?
F44A C52A C49 108.5(16) . . ?
F44A C52A F45A 104(2) . . ?
F44A C52A F43A 109(2) . . ?
C45A O4A Al1 158(3) . . ?
O4A C45A C46A 108(2) . . ?
O4A C45A C48A 127(2) . . ?
O4A C45A C47A 108(2) . . ?
C46A C45A C48A 111(2) . . ?
C46A C45A C47A 104.2(16) . . ?
C47A C45A C48A 97.2(14) . . ?
F29A C46A C45A 111(2) . . ?
F29A C46A F30A 107(3) . . ?
F30A C46A C45A 112(2) . . ?
F28A C46A C45A 111(2) . . ?
F28A C46A F29A 112(2) . . ?
F28A C46A F30A 104(3) . . ?
F34 C48A C45A 101.8(15) . . ?
F36A C48A F34 132(2) . . ?
F36A C48A C45A 83(3) . . ?
F36A C48A F35A 112(2) . . ?
F35A C48A F34 115(2) . . ?
F35A C48A C45A 99(3) . . ?
F31A C47A C45A 112(2) . . ?
F31A C47A F33A 104(2) . . ?
F32A C47A C45A 115(2) . . ?
F32A C47A F31A 111(3) . . ?
F32A C47A F33A 108(2) . . ?
F33A C47A C45A 106.8(19) . . ?
F55A C58A C57 110.0(17) . . ?
F55A C58A F56A 102.3(16) . . ?
F55A C58A F57A 113(2) . . ?
F56A C58A C57 113.6(13) . . ?
F56A C58A F57A 111.0(15) . . ?
F57A C58A C57 106.9(16) . . ?
F58A C59A C57 110.9(19) . . ?
F58A C59A F60A 107.5(19) . . ?
F59A C59A C57 113.5(17) . . ?
F59A C59A F58A 107(2) . . ?
F59A C59A F60A 108(2) . . ?
F60A C59A C57 109.8(16) . . ?
F61A C60A C57 105.5(16) . . ?
F62A C60A C57 116.2(16) . . ?
F62A C60A F61A 102(2) . . ?
F62A C60A F63A 113(2) . . ?
F63A C60A C57 106.8(16) . . ?
F63A C60A F61A 112.8(17) . . ?
F64A C62A C61 105(2) . . ?
F65A C62A C61 111(2) . . ?
F65A C62A F64A 113(3) . . ?
F65A C62A F66A 108(2) . . ?
F66A C62A C61 110.8(19) . . ?
F66A C62A F64A 108(3) . . ?
F70A C64A C61 111.5(18) . . ?
F70A C64A F71A 102(2) . . ?
F70A C64A F72A 105(2) . . ?
F71A C64A C61 116.5(18) . . ?
F71A C64A F72A 107(2) . . ?
F72A C64A C61 113(2) . . ?
F67A C63A C61 109(2) . . ?
F68A C63A C61 117(2) . . ?
F68A C63A F67A 106(3) . . ?
F69A C63A C61 110(2) . . ?
F69A C63A F67A 106(3) . . ?
F69A C63A F68A 108(2) . . ?
C37A O2A Al1 150(3) . . ?
O2A C37A C38A 108(2) . . ?
O2A C37A C39A 110(2) . . ?
O2A C37A C40A 118(2) . . ?
C39A C37A C38A 102(2) . . ?
C40A C37A C38A 108(2) . . ?
C40A C37A C39A 110(2) . . ?
F10A C38A C37A 112(3) . . ?
F10A C38A F12A 109(3) . . ?
F11A C38A C37A 107(2) . . ?
F11A C38A F10A 112(3) . . ?
F11A C38A F12A 108(3) . . ?
F12A C38A C37A 108(3) . . ?
F13A C39A C37A 105(2) . . ?
F13A C39A F14A 106(3) . . ?
F14A C39A C37A 110(2) . . ?
F15A C39A C37A 113(3) . . ?
F15A C39A F13A 111(3) . . ?
F15A C39A F14A 111(3) . . ?
F16A C40A C37A 112(3) . . ?
F16A C40A F17A 108(3) . . ?
F16A C40A F18A 107(3) . . ?
F17A C40A C37A 110(2) . . ?
F18A C40A C37A 111(2) . . ?
F18A C40A F17A 109(3) . . ?

_shelx_res_file                  
;
TITL annordys9_a.res in P-1
    annordys9.res
    created by SHELXL-2018/3 at 14:08:21 on 27-May-2025
REM Old TITL annordys9_a.res in P-1
REM SHELXT solution in P-1: R1 0.327, Rweak 0.036, Alpha 0.107
REM <I/s> 0.000 for 0 systematic absences, Orientation as input
REM Formula found by SHELXT: C66 Al3 B10 F53 O17 P3
CELL 0.71073 16.5779 16.8377 20.6418 105.275 107.625 103.339
ZERR 4 0.002 0.0024 0.0026 0.01 0.01 0.01
LATT 1
SFAC C H Al B F O P
UNIT 128 154 4 4 144 16 8
SADI P1 H1 P2 H2 P4 H4
SADI P3 C17 P3A C17A
SADI P3 C21 P3A C21A
SADI B1 H1A B1 H1B
SADI P3 B2 P3A B2A P4 B2 P4 B2A
SADI C17 C18 C17A C18A C17 C19 C17A C19A C17 C20 C17A C20A
SADI C21 C22 C21A C22A C21 C23 C21A C23A C21 C24 C21A C24A
SADI 0.04 P3 C18 P3A C18A
SADI 0.04 P3 C19 P3A C19A
SADI 0.04 P3 C20 P3A C20A
SADI 0.04 P3 C22 P3A C22A
SADI 0.04 P3 C23 P3A C23A
SADI 0.04 P3 C24 P3A C24A
SADI 0.04 C17 C21 C17A C21A
SADI 0.04 C17 B2 C17A B2A
SADI 0.04 C18 C19 C18A C19A
SADI 0.04 C18 C20 C18A C20A
SADI 0.04 C19 C20 C19A C20A
SADI 0.04 C21 B2 C21A B2A
SADI 0.04 C22 C23 C22A C23A
SADI 0.04 C22 C24 C22A C24A
SADI 0.04 C23 C24 C23A C24A
SADI Al2 O5 Al2 O5A
SADI F37 C50 F37A C50A F38 C50 F38A C50A F39 C50 F39A C50A
SADI F40 C51 F40A C51A F41 C51 F41A C51A F42 C51 F42A C51A
SADI F43 C52 F43A C52A F44 C52 F44A C52A F45 C52 F45A C52A
SADI O5 C49 O5A C49
SADI C49 C50 C49 C50A C49 C51 C49 C51A C49 C52 C49 C52A
SADI 0.04 F37 F38 F37A F38A
SADI 0.04 F37 F39 F37A F39A
SADI 0.04 F37 C49 F37A C49
SADI 0.04 F38 F39 F38A F39A
SADI 0.04 F38 C49 F38A C49 F39 C49 F39A C49
SADI 0.04 F40 F41 F40A F41A
SADI 0.04 F40 F42 F40A F42A
SADI 0.04 F40 C49 F40A C49
SADI 0.04 F41 F42 F41A F42A
SADI 0.04 F41 C49 F41A C49 F42 C49 F42A C49
SADI 0.04 F43 F44 F43A F44A
SADI 0.04 F43 F45 F43A F45A
SADI 0.04 F43 C49 F43A C49
SADI 0.04 F44 F45 F44A F45A
SADI 0.04 F44 C49 F44A C49 F45 C49 F45A C49
SADI Al1 O4 Al1 O4A
SADI F28 C46 F28A C46A F29 C46 F29A C46A F30 C46 F30A C46A
SADI F31 C47 F31A C47A F32 C47 F32A C47A F33 C47 F33A C47A
SADI F34 C48 F34 C48A F35 C48 F35A C48A F36 C48 F36A C48A
SADI O4 C45 O4A C45A
SADI C45 C46 C45A C46A C45 C47 C45A C47A C45 C48 C45A C48A
SADI 0.04 Al1 C45 Al1 C45A
SADI 0.04 F28 F29 F28A F29A
SADI 0.04 F28 F30 F28A F30A
SADI 0.04 F28 C45 F28A C45A
SADI 0.04 F29 F30 F29A F30A
SADI 0.04 F29 C45 F29A C45A
SADI 0.04 F30 C45 F30A C45A
SADI 0.04 F31 F32 F31A F32A
SADI 0.04 F31 F33 F31A F33A
SADI 0.04 F31 C45 F31A C45A
SADI 0.04 F32 F33 F32A F33A
SADI 0.04 F32 C45 F32A C45A
SADI 0.04 F33 C45 F33A C45A
SADI 0.04 F34 F35 F34 F35A
SADI 0.04 F34 F36 F34 F36A
SADI 0.04 F35 F36 F35A F36A
SADI 0.04 O4 C46 O4A C46A
SADI 0.04 O4 C47 O4A C47A
SADI 0.04 C46 C47 C47 C48 C46A C47A C47A C48A
SADI F55 C58 F55A C58A
SADI F56 C58 F56A C58A
SADI F57 C58 F57A C58A
SADI F58 C59 F58A C59A
SADI F59 C59 F59A C59A
SADI F60 C59 F60A C59A
SADI F61 C60 F61A C60A
SADI F62 C60 F62A C60A
SADI F63 C60 F63A C60A
SADI C57 C58 C57 C58A
SADI C57 C59 C57 C59A
SADI C57 C60 C57 C60A
SADI 0.04 F55 F56 F55A F56A
SADI 0.04 F55 F57 F55A F57A
SADI 0.04 F55 C57 F55A C57
SADI 0.04 F56 F57 F56A F57A
SADI 0.04 F56 C57 F56A C57
SADI 0.04 F57 C57 F57A C57
SADI 0.04 F58 F59 F58A F59A
SADI 0.04 F58 F60 F58A F60A
SADI 0.04 F58 C57 F58A C57
SADI 0.04 F59 F60 F59A F60A
SADI 0.04 F59 C57 F59A C57
SADI 0.04 F60 C57 F60A C57
SADI 0.04 F61 F62 F61A F62A
SADI 0.04 F61 F63 F61A F63A
SADI 0.04 F61 C57 F61A C57
SADI 0.04 F62 F63 F62A F63A
SADI 0.04 F62 C57 F62A C57
SADI 0.04 F63 C57 F63A C57
SADI F64 C62 F64A C62A
SADI F65 C62 F65A C62A
SADI F66 C62 F66A C62A
SADI F67 C63 F67A C63A
SADI F68 C63 F68A C63A
SADI F69 C63 F69A C63A
SADI F70 C64 F70A C64A
SADI F71 C64 F71A C64A
SADI F72 C64 F72A C64A
SADI C61 C62 C61 C62A
SADI C61 C63 C61 C63A
SADI C61 C64 C61 C64A
SADI 0.04 F64 F65 F64A F65A
SADI 0.04 F64 F66 F64A F66A
SADI 0.04 F64 C61 F64A C61
SADI 0.04 F65 F66 F65A F66A
SADI 0.04 F65 C61 F65A C61
SADI 0.04 F66 C61 F66A C61
SADI 0.04 F67 F68 F67A F68A
SADI 0.04 F67 F69 F67A F69A
SADI 0.04 F67 C61 F67A C61
SADI 0.04 F68 F69 F68A F69A
SADI 0.04 F68 C61 F68A C61
SADI 0.04 F69 C61 F69A C61
SADI 0.04 F70 F71 F70A F71A
SADI 0.04 F70 F72 F70A F72A
SADI 0.04 F70 C61 F70A C61
SADI 0.04 F71 F72 F71A F72A
SADI 0.04 F71 C61 F71A C61
SADI 0.04 F72 C61 F72A C61
SADI Al1 O2 Al1 O2A
SADI F10 C38 F10A C38A
SADI F11 C38 F11A C38A
SADI F12 C38 F12A C38A
SADI F13 C39 F13A C39A
SADI F14 C39 F14A C39A
SADI F15 C39 F15A C39A
SADI F16 C40 F16A C40A
SADI F17 C40 F17A C40A
SADI F18 C40 F18A C40A
SADI O2 C37 O2A C37A
SADI C37 C38 C37A C38A
SADI C37 C39 C37A C39A
SADI C37 C40 C37A C40A
SADI 0.04 Al1 C37 Al1 C37A
SADI 0.04 F10 F11 F10A F11A
SADI 0.04 F10 F12 F10A F12A
SADI 0.04 F10 C37 F10A C37A
SADI 0.04 F11 F12 F11A F12A
SADI 0.04 F11 C37 F11A C37A
SADI 0.04 F12 C37 F12A C37A
SADI 0.04 F13 F14 F13A F14A
SADI 0.04 F13 F15 F13A F15A
SADI 0.04 F13 C37 F13A C37A
SADI 0.04 F14 F15 F14A F15A
SADI 0.04 F14 C37 F14A C37A
SADI 0.04 F15 C37 F15A C37A
SADI 0.04 F16 F17 F16A F17A
SADI 0.04 F16 F18 F16A F18A
SADI 0.04 F16 C37 F16A C37A
SADI 0.04 F17 F18 F17A F18A
SADI 0.04 F17 C37 F17A C37A
SADI 0.04 F18 C37 F18A C37A
SADI 0.04 O2 C38 O2A C38A
SADI 0.04 O2 C39 O2A C39A
SADI 0.04 O2 C40 O2A C40A
SADI 0.04 C38 C39 C38A C39A
SADI 0.04 C38 C40 C38A C40A
SADI 0.04 C39 C40 C39A C40A
SIMU B2 B2A
SIMU 0.005 0.01 2 C23 C24
SIMU 0.005 0.01 2 F40A F41A

L.S. 11 0 0
PLAN  28
SIZE 0.06 0.09 0.18
TEMP -153.15
BOND
list 4
fmap 2 53
acta
OMIT -2 52
REM <olex2.extras>
REM <HklSrc "%.\\annordys9.hkl">
REM </olex2.extras>

WGHT    0.147900   15.851301
FVAR       0.28661   0.67747   0.69399   0.85618   0.55308   0.75771   0.92331
P1    7    0.785786    1.510743    0.347151    11.00000    0.03958    0.05267 =
         0.02897    0.00539    0.01155    0.01476
P2    7    0.658417    1.402357    0.170628    11.00000    0.04254    0.04695 =
         0.03023    0.00377    0.01163    0.01390
C1    1    0.780392    1.425442    0.388325    11.00000    0.05072    0.06380 =
         0.03105    0.01077    0.01267    0.02376
C2    1    0.873868    1.431927    0.437724    11.00000    0.07196    0.09208 =
         0.04154    0.02380    0.01722    0.04277
AFIX 137
H0AA  2    0.913528    1.432883    0.410868    11.00000   -1.50000
H1AA  2    0.868677    1.381292    0.453103    11.00000   -1.50000
H2C   2    0.899036    1.485745    0.480717    11.00000   -1.50000
AFIX   0
C3    1    0.718108    1.428155    0.429984    11.00000    0.07199    0.08945 =
         0.05177    0.02721    0.03421    0.03094
AFIX 137
H3A   2    0.744712    1.482415    0.472682    11.00000   -1.50000
H3B   2    0.710247    1.377894    0.445808    11.00000   -1.50000
H3C   2    0.659519    1.425893    0.398115    11.00000   -1.50000
AFIX   0
C4    1    0.741310    1.336791    0.324979    11.00000    0.08535    0.06006 =
         0.04746    0.01741    0.02117    0.02926
AFIX 137
H4A   2    0.679775    1.328516    0.294084    11.00000   -1.50000
H4B   2    0.740763    1.289631    0.344496    11.00000   -1.50000
H4C   2    0.778515    1.335794    0.296031    11.00000   -1.50000
AFIX   0
C5    1    0.815258    1.623778    0.410884    11.00000    0.05583    0.05769 =
         0.03943    0.00001    0.00716    0.01528
C6    1    0.887768    1.642862    0.485821    11.00000    0.07442    0.07385 =
         0.04586   -0.00771   -0.00636    0.01410
AFIX 137
H6A   2    0.864405    1.604049    0.508817    11.00000   -1.50000
H6B   2    0.903736    1.703881    0.516801    11.00000   -1.50000
H6C   2    0.941274    1.632793    0.479500    11.00000   -1.50000
AFIX   0
C7    1    0.729539    1.636584    0.421396    11.00000    0.07567    0.07069 =
         0.04455   -0.00476    0.01964    0.03077
AFIX 137
H7A   2    0.682066    1.621827    0.373760    11.00000   -1.50000
H7B   2    0.743495    1.697672    0.451185    11.00000   -1.50000
H7C   2    0.709016    1.598325    0.445871    11.00000   -1.50000
AFIX   0
C8    1    0.848398    1.683817    0.375379    11.00000    0.06358    0.05695 =
         0.06265    0.00492    0.00917    0.00546
AFIX 137
H8A   2    0.901773    1.674772    0.368033    11.00000   -1.50000
H8B   2    0.863937    1.744611    0.406657    11.00000   -1.50000
H8C   2    0.801190    1.671391    0.328193    11.00000   -1.50000
AFIX   0
C9    1    0.719966    1.448091    0.120040    11.00000    0.05578    0.07302 =
         0.03216    0.01458    0.01977    0.02304
C10   1    0.812964    1.507585    0.176349    11.00000    0.05429    0.09555 =
         0.05152    0.02142    0.02826    0.01264
AFIX 137
H10A  2    0.807184    1.555383    0.211812    11.00000   -1.50000
H10B  2    0.849224    1.531835    0.151942    11.00000   -1.50000
H10C  2    0.842320    1.473814    0.201522    11.00000   -1.50000
AFIX   0
C11   1    0.673199    1.502383    0.083304    11.00000    0.08509    0.07997 =
         0.05415    0.03568    0.03156    0.03351
AFIX 137
H11A  2    0.617156    1.463363    0.042297    11.00000   -1.50000
H11B  2    0.712847    1.535307    0.065483    11.00000   -1.50000
H11C  2    0.659684    1.543202    0.118637    11.00000   -1.50000
AFIX   0
C12   1    0.730010    1.374713    0.063265    11.00000    0.08309    0.09617 =
         0.04202    0.01451    0.03406    0.04000
AFIX 137
H12A  2    0.756055    1.338101    0.087003    11.00000   -1.50000
H12B  2    0.769564    1.400629    0.041867    11.00000   -1.50000
H12C  2    0.670795    1.338774    0.024843    11.00000   -1.50000
AFIX   0
C13   1    0.535495    1.345710    0.119739    11.00000    0.04631    0.05124 =
         0.04487    0.00077    0.00675    0.00645
C14   1    0.505226    1.289348    0.160443    11.00000    0.05256    0.06197 =
         0.08215    0.00864    0.01816   -0.00025
AFIX 137
H14A  2    0.534518    1.244946    0.159248    11.00000   -1.50000
H14B  2    0.439834    1.260562    0.137174    11.00000   -1.50000
H14C  2    0.521827    1.326224    0.211129    11.00000   -1.50000
AFIX   0
C15   1    0.487386    1.413553    0.119031    11.00000    0.04567    0.07654 =
         0.05493    0.00654    0.00814    0.02482
AFIX 137
H15A  2    0.502812    1.451463    0.169173    11.00000   -1.50000
H15B  2    0.422213    1.383385    0.095356    11.00000   -1.50000
H15C  2    0.506465    1.449060    0.092113    11.00000   -1.50000
AFIX   0
C16   1    0.513138    1.286476    0.041431    11.00000    0.06362    0.07543 =
         0.04899   -0.01786    0.00150    0.00957
AFIX 137
H16A  2    0.532559    1.322236    0.014803    11.00000   -1.50000
H16B  2    0.448120    1.255617    0.017018    11.00000   -1.50000
H16C  2    0.544479    1.243805    0.042539    11.00000   -1.50000
AFIX   0
B1    4    0.678215    1.486288    0.263584    11.00000    0.03861    0.04676 =
         0.03392    0.00398    0.01441    0.01233

PART 1
P3    7    0.326882    0.057459    0.339287    21.00000    0.07716    0.09991 =
         0.05244    0.02968    0.03476    0.04591
PART 0
P4    7    0.218337   -0.019027    0.157206    11.00000    0.05367    0.06244 =
         0.04535    0.01230    0.01571    0.01306

PART 1
C17   1    0.442684    0.081568    0.401308    21.00000    0.06888    0.17260 =
         0.05399    0.00342    0.00976    0.05675

C18   1    0.471905    0.002923    0.373081    21.00000    0.08869    0.14956 =
         0.07066    0.03524    0.02404    0.06692
AFIX 137
H18A  2    0.431074   -0.050310    0.371883    21.00000   -1.50000
H18B  2    0.533347    0.013308    0.405585    21.00000   -1.50000
H18C  2    0.469824   -0.004102    0.323876    21.00000   -1.50000
AFIX   0

C19   1    0.452865    0.097647    0.480070    21.00000    0.15856    0.18205 =
         0.08450    0.05684    0.04258    0.09932
AFIX 137
H19A  2    0.504287    0.082580    0.505119    21.00000   -1.50000
H19B  2    0.398053    0.061244    0.480941    21.00000   -1.50000
H19C  2    0.462798    0.159449    0.504761    21.00000   -1.50000
AFIX   0

C20   1    0.502761    0.166341    0.397416    21.00000    0.08653    0.10170 =
         0.15129   -0.02209    0.01837   -0.02012
AFIX  33
H20A  2    0.496519    0.156434    0.346912    21.00000   -1.50000
H20B  2    0.483255    0.215647    0.414868    21.00000   -1.50000
H20C  2    0.565831    0.179605    0.428050    21.00000   -1.50000
AFIX   0

C21   1    0.257978    0.108520    0.376877    21.00000    0.08211    0.11372 =
         0.04676   -0.02277    0.04218   -0.03182
C22   1    0.241310    0.088516    0.438005    21.00000    0.18585    0.16888 =
         0.11095    0.08358    0.11077    0.13407
AFIX  33
H22A  2    0.294299    0.122525    0.483217    21.00000   -1.50000
H22B  2    0.189188    0.103762    0.442577    21.00000   -1.50000
H22C  2    0.229364    0.025965    0.428850    21.00000   -1.50000
AFIX   0

C23   1    0.297924    0.207588    0.399207    21.00000    0.14183    0.08909 =
         0.09598    0.01546    0.05181    0.04698
AFIX  33
H23A  2    0.309192    0.221394    0.358817    21.00000   -1.50000
H23B  2    0.255588    0.234876    0.411296    21.00000   -1.50000
H23C  2    0.354617    0.230045    0.441832    21.00000   -1.50000
AFIX   0

C24   1    0.169494    0.049931    0.315949    21.00000    0.10354    0.62157 =
         0.18756   -0.24406    0.09807   -0.14080
AFIX  33
H24A  2    0.169665    0.055736    0.269978    21.00000   -1.50000
H24B  2    0.160707   -0.010933    0.312247    21.00000   -1.50000
H24C  2    0.120531    0.066864    0.325974    21.00000   -1.50000
AFIX   0

PART 0
C25   1    0.215066   -0.133366    0.117212    11.00000    0.10993    0.05910 =
         0.10424    0.00471    0.05243    0.00405
C26   1    0.254475   -0.158073    0.191946    11.00000    0.12468    0.10394 =
         0.15049    0.04839    0.04538    0.04690
AFIX 137
H26A  2    0.315162   -0.116790    0.223335    11.00000   -1.50000
H26B  2    0.256444   -0.217670    0.177427    11.00000   -1.50000
H26C  2    0.214767   -0.154146    0.218592    11.00000   -1.50000
AFIX   0
C27   1    0.281275   -0.140490    0.085537    11.00000    0.14694    0.09101 =
         0.06994   -0.00433    0.03263    0.06412
AFIX  33
H27A  2    0.338786   -0.093967    0.117548    11.00000   -1.50000
H27B  2    0.288994   -0.197568    0.079903    11.00000   -1.50000
H27C  2    0.260812   -0.134754    0.037742    11.00000   -1.50000
AFIX   0
C28   1    0.128012   -0.196136    0.077399    11.00000    0.07826    0.07696 =
         0.47933    0.02135    0.03173   -0.00091
AFIX  33
H28A  2    0.089089   -0.185127    0.103723    11.00000   -1.50000
H28B  2    0.103185   -0.192006    0.029347    11.00000   -1.50000
H28C  2    0.131367   -0.254820    0.071508    11.00000   -1.50000
AFIX   0
C29   1    0.203649    0.040825    0.094917    11.00000    0.11627    0.13799 =
         0.07220    0.06440    0.05650    0.07975
C30   1    0.161132    0.100776    0.115332    11.00000    0.24156    0.22332 =
         0.26052    0.18309    0.17470    0.16828
AFIX 137
H30A  2    0.113997    0.073667    0.129937    11.00000   -1.50000
H30B  2    0.134267    0.117542    0.074011    11.00000   -1.50000
H30C  2    0.205501    0.152899    0.156276    11.00000   -1.50000
AFIX   0
C31   1    0.280968    0.063492    0.073521    11.00000    0.08835    0.11150 =
         0.08911    0.05046    0.03588    0.01035
AFIX 137
H31A  2    0.333447    0.106145    0.116054    11.00000   -1.50000
H31B  2    0.265961    0.088735    0.035629    11.00000   -1.50000
H31C  2    0.294702    0.010609    0.054708    11.00000   -1.50000
AFIX   0
C32   1    0.120199   -0.029468    0.017107    11.00000    0.09308    0.27553 =
         0.11246    0.10556   -0.00136    0.01848
AFIX 137
H32A  2    0.143975   -0.067268   -0.011167    11.00000   -1.50000
H32B  2    0.093448    0.003050   -0.011152    11.00000   -1.50000
H32C  2    0.074227   -0.065416    0.028001    11.00000   -1.50000
AFIX   0

PART 1
B2    4    0.320737    0.058182    0.244638    21.00000    0.05713    0.09231 =
         0.04779    0.01367    0.02303    0.01561

PART 0
PART 2
B2A   4    0.327878    0.019537    0.241220   -21.00000    0.05794    0.07518 =
         0.03033    0.00153    0.01258    0.02713

PART 0
AL1   3    0.732430    0.941075    0.249956    11.00000    0.03762    0.04153 =
         0.03907    0.00913    0.01205    0.01194
F1    5    0.862689    0.973174    0.463762    11.00000    0.09648    0.11396 =
         0.09152    0.06616    0.01959    0.03156
F2    5    0.973532    1.070252    0.465169    11.00000    0.05627    0.12058 =
         0.09134    0.03844    0.01350    0.03323
F3    5    0.899858    1.107511    0.530962    11.00000    0.10460    0.15593 =
         0.04212    0.01162    0.00646    0.05262
F4    5    0.937116    1.143234    0.368796    11.00000    0.10181    0.08696 =
         0.11607    0.03686    0.06003    0.01077
F5    5    0.915093    1.218646    0.459887    11.00000    0.11571    0.07227 =
         0.09077   -0.00838    0.01268    0.01687
F6    5    0.817154    1.177028    0.350241    11.00000    0.12118    0.05922 =
         0.09525    0.02590    0.01373    0.02863
F7    5    0.756523    1.152603    0.463600    11.00000    0.09899    0.18740 =
         0.06886   -0.02669    0.01684    0.06957
F8    5    0.676372    1.062694    0.355743    11.00000    0.06521    0.16033 =
         0.05416    0.01446    0.01419    0.05780
F9    5    0.713038    1.014458    0.441814    11.00000    0.08072    0.24309 =
         0.09995    0.08356    0.05043    0.04555

PART 1
F10   5    0.751037    1.075569    0.102803    71.00000    0.07151    0.08748 =
         0.06844    0.03190    0.03567    0.01750

F11   5    0.758933    1.170243    0.199451    71.00000    0.06766    0.05635 =
         0.06505    0.01600    0.02268    0.00219
F12   5    0.649889    1.137890    0.099453    71.00000    0.09387    0.09955 =
         0.08447    0.06050    0.02371    0.03532
F13   5    0.611775    1.139455    0.228935    71.00000    0.06116    0.05783 =
         0.06289    0.01136    0.01710    0.02291
F14   5    0.507904    1.058269    0.125127    71.00000    0.06261    0.08880 =
         0.06171    0.02753    0.01375    0.03533
F15   5    0.542600    1.006985    0.211338    71.00000    0.05837    0.06818 =
         0.06191    0.02742    0.02911    0.02323
F16   5    0.569213    0.961804    0.026796    71.00000    0.10956    0.12432 =
         0.04090    0.01676    0.00779    0.03871
F17   5    0.532371    0.891839    0.091033    71.00000    0.06638    0.06683 =
         0.05527   -0.00310    0.01256   -0.00161
F18   5    0.657515    0.905628    0.075959    71.00000    0.06568    0.06852 =
         0.05406   -0.00783    0.01000    0.02238
PART 0
F19   5    0.453976    0.758463    0.135536    11.00000    0.06297    0.13397 =
         0.13300    0.06009   -0.01438    0.00832
F20   5    0.473172    0.854751    0.238807    11.00000    0.06973    0.10817 =
         0.23069    0.08728    0.06855    0.04489
F21   5    0.439461    0.720460    0.228562    11.00000    0.06196    0.14358 =
         0.32558    0.14730    0.05295    0.00778
F22   5    0.581843    0.838780    0.355113    11.00000    0.14523    0.19425 =
         0.12905    0.08005    0.08577    0.05212
F23   5    0.681896    0.709561    0.222175    11.00000    0.09149    0.07576 =
         0.21326    0.05281    0.02966    0.04699
F24   5    0.705950    0.817749    0.349212    11.00000    0.06341    0.10955 =
         0.10613    0.06030    0.00965    0.01214
F25   5    0.598237    0.728966    0.126862    11.00000    0.11964    0.08562 =
         0.09853   -0.01694    0.00193    0.02684
F26   5    0.535854    0.639730    0.167143    11.00000    0.14456    0.05018 =
         0.25112    0.01628    0.01458   -0.00570
F27   5    0.589853    0.707381    0.314686    11.00000    0.09164    0.16491 =
         0.25654    0.16881    0.01927    0.00663

PART 1
F28   5    0.892680    0.837228    0.302303    41.00000    0.08893    0.19940 =
         0.23803    0.16969    0.02534    0.04387

F29   5    0.997710    0.853702    0.259786    41.00000    0.08329    0.12775 =
         0.24121    0.03562    0.03529    0.06917
F30   5    0.974290    0.964387    0.320406    41.00000    0.05527    0.12085 =
         0.07639    0.01517    0.01224    0.02146
F31   5    0.987065    0.969013    0.185985    41.00000    0.06538    0.14436 =
         0.11550    0.05802    0.05242    0.04157
F32   5    0.902578    1.031392    0.223100    41.00000    0.08455    0.08971 =
         0.11095    0.03941    0.05544    0.02657
F33   5    0.855233    0.948763    0.112536    41.00000    0.10377    0.25049 =
         0.07837    0.07995    0.04686    0.07182
PART 0
F34   5    0.907054    0.789605    0.117687    11.00000    0.10516    0.25757 =
         0.19621   -0.12041    0.05492    0.04865

PART 1
F35   5    0.766197    0.780513    0.082908    41.00000    0.10353    0.21566 =
         0.12421   -0.09622   -0.00270    0.06955

F36   5    0.827670    0.722631    0.163086    41.00000    0.10591    0.05836 =
         0.42681   -0.02793    0.04242    0.01938
PART 0
O1    6    0.803013    0.999127    0.339672    11.00000    0.05169    0.04480 =
         0.04706    0.00668    0.01164    0.01213

PART 1
O2    6    0.705432    1.015677    0.211074    71.00000    0.04167    0.04244 =
         0.03606    0.00927    0.00649    0.01132

PART 0
O3    6    0.634260    0.869430    0.240761    11.00000    0.04659    0.05162 =
         0.06980    0.01895    0.01760    0.00313

PART 1
O4    6    0.786999    0.882989    0.208337    41.00000    0.05096    0.06722 =
         0.05985    0.01026    0.02267    0.02796

PART 0
C33   1    0.826804    1.067359    0.401493    11.00000    0.04670    0.05644 =
         0.03617    0.01215    0.00817    0.01319
C34   1    0.891341    1.053876    0.466258    11.00000    0.06141    0.09843 =
         0.04626    0.02158    0.01235    0.02539
C35   1    0.875153    1.153488    0.395329    11.00000    0.07320    0.05351 =
         0.07642    0.01078    0.00484    0.01106
C36   1    0.743365    1.078053    0.416611    11.00000    0.06113    0.12009 =
         0.04461    0.00887    0.02040    0.03601

PART 1
C37   1    0.648060    1.030293    0.156227    71.00000    0.04523    0.05221 =
         0.03593    0.01270    0.01204    0.01086

C38   1    0.703730    1.104958    0.140611    71.00000    0.06225    0.07147 =
         0.05025    0.02364    0.01895    0.00882
C39   1    0.576946    1.059265    0.180928    71.00000    0.04738    0.05371 =
         0.05145    0.01545    0.00895    0.01778
C40   1    0.601186    0.947279    0.086158    71.00000    0.05421    0.05843 =
         0.03913    0.01045    0.01018    0.00918
PART 0
C41   1    0.586646    0.792904    0.240176    11.00000    0.04460    0.04602 =
         0.09065    0.02874    0.00889    0.00526
C42   1    0.601126    0.715025    0.189183    11.00000    0.11460    0.05768 =
         0.14518    0.02108    0.00814    0.01199
C43   1    0.617075    0.787984    0.315233    11.00000    0.07750    0.10194 =
         0.13880    0.07487    0.01022   -0.00841
C44   1    0.486321    0.782218    0.209175    11.00000    0.05651    0.12443 =
         0.23431    0.11280    0.02141    0.01179

PART 1
C45   1    0.863809    0.879405    0.200906    41.00000    0.05196    0.05863 =
         0.08138    0.00714    0.02804    0.02421

C46   1    0.934294    0.883428    0.272717    41.00000    0.06494    0.08194 =
         0.13054    0.03734    0.03165    0.03598
C47   1    0.905871    0.957233    0.181169    41.00000    0.08789    0.10923 =
         0.10217    0.04265    0.06189    0.05735
C48   1    0.838749    0.790770    0.139221    41.00000    0.06141    0.16785 =
         0.20082   -0.09631    0.03436    0.03590
PART 0
AL2   3    0.185663    0.482750    0.249972    11.00000    0.03621    0.06110 =
         0.03015    0.01287    0.01420    0.01465

PART 1
F37   5    0.503419    0.469142    0.381934    31.00000    0.06614    0.29807 =
         0.07128    0.08732    0.02844    0.09199

F38   5    0.397501    0.382909    0.277844    31.00000    0.14286    0.17606 =
         0.09473    0.03596    0.00778    0.10712
F39   5    0.472891    0.517604    0.294702    31.00000    0.06306    0.26289 =
         0.06415    0.05800    0.04130    0.07030
F40   5    0.405315    0.637378    0.344160    31.00000    0.03552    0.09601 =
         0.17160   -0.02910    0.00221   -0.00402
F41   5    0.494338    0.628616    0.430760    31.00000    0.04630    0.24978 =
         0.12699   -0.03860   -0.00819    0.04634
F42   5    0.362085    0.627345    0.428438    31.00000    0.08097    0.35000 =
         0.06871   -0.08860   -0.01879    0.10425
F43   5    0.408171    0.497518    0.465412    31.00000    0.07290    0.41121 =
         0.06812    0.12381    0.02037    0.06507
F44   5    0.331284    0.374070    0.376395    31.00000    0.17463
F45   5    0.269869    0.472306    0.405524    31.00000    0.04911    0.39118 =
         0.05465    0.09614    0.03500    0.07671
PART 0
F46   5    0.270723    0.752246    0.414558    11.00000    0.07593    0.16539 =
         0.08833   -0.05871    0.00916    0.01104
F47   5    0.274874    0.749891    0.311334    11.00000    0.07912    0.07652 =
         0.13067   -0.00232    0.03574   -0.00160
F48   5    0.181120    0.799946    0.348825    11.00000    0.10864    0.07798 =
         0.23899   -0.04125    0.04021    0.01963
F49   5    0.111562    0.677792    0.202023    11.00000    0.10078    0.09652 =
         0.13136    0.05705    0.01674    0.01775
F50   5    0.016259    0.673860    0.253888    11.00000    0.07828    0.09184 =
         0.15131    0.00874    0.01892    0.04683
F51   5    0.029874    0.556447    0.195591    11.00000    0.05087    0.07373 =
         0.06631    0.00973    0.00443    0.01806
F52   5    0.158899    0.601881    0.410513    11.00000    0.08636    0.26221 =
         0.05807    0.04987    0.04088    0.07027
F53   5    0.086425    0.691949    0.397151    11.00000    0.09548    0.18145 =
         0.11166   -0.04574    0.04769    0.04999
F54   5    0.028397    0.557006    0.326553    11.00000    0.06873    0.12385 =
         0.09678    0.02985    0.05165    0.03758

PART 1
F55   5    0.020937    0.272446    0.121072    51.00000    0.08687    0.07533 =
         0.10796   -0.00886    0.06834   -0.00664

F56   5   -0.095978    0.239493    0.148445    51.00000    0.13061    0.15838 =
         0.14762    0.03350    0.05395   -0.07097
F57   5   -0.044449    0.372033    0.146160    51.00000    0.06096    0.09867 =
         0.06305    0.04416    0.03191    0.04052
F58   5   -0.056937    0.266823    0.290756    51.00000    0.07692    0.13427 =
         0.13169    0.09956    0.05913    0.03902
F59   5   -0.073678    0.376497    0.267902    51.00000    0.05723    0.13782 =
         0.07263    0.05788    0.03730    0.04794
F60   5    0.039107    0.400951    0.358929    51.00000    0.08436    0.10215 =
         0.07714    0.06291    0.05762    0.04119
F61   5    0.160399    0.276823    0.229183    51.00000    0.16676    0.13400 =
         0.34084    0.11557    0.18170    0.11170
F62   5    0.041437    0.187480    0.226655    51.00000    0.12260    0.07389 =
         0.23536    0.08834    0.09813    0.04351
F63   5    0.129897    0.288560    0.330121    51.00000    0.10744    0.21689 =
         0.22872    0.18327    0.10114    0.08944
F64   5    0.123372    0.299517    0.033366    61.00000    0.09162    0.08211 =
         0.08151   -0.01175    0.04432   -0.00218
F65   5    0.247043    0.348015    0.123774    61.00000    0.09224    0.09233 =
         0.07136    0.03118    0.04612    0.05216
F66   5    0.244934    0.374883    0.028746    61.00000    0.07925    0.13359 =
         0.06717   -0.00156    0.04987    0.01990
F67   5    0.107075    0.542248    0.060396    61.00000    0.07400    0.14143 =
         0.10743    0.07806    0.02456    0.05080
F68   5    0.115439    0.440066   -0.022207    61.00000    0.07188    0.20370 =
         0.04962    0.05771    0.02230    0.04495
F69   5    0.027182    0.406876    0.031290    61.00000    0.04810    0.10838 =
         0.04764    0.02897    0.00111    0.00041
F70   5    0.342215    0.512779    0.162015    61.00000    0.03252    0.09013 =
         0.06119    0.03257    0.01730    0.01307
F71   5    0.271820    0.601554    0.175128    61.00000    0.09830    0.06720 =
         0.11132    0.00624    0.06035   -0.00714
F72   5    0.286962    0.552571    0.074376    61.00000    0.06596    0.12900 =
         0.06045    0.04714    0.03079    0.00759
O5    6    0.289310    0.468378    0.284661    31.00000    0.03575    0.06149 =
         0.03630    0.01344    0.01577    0.01845
PART 0
O6    6    0.191998    0.587800    0.292734    11.00000    0.05248    0.06520 =
         0.04377    0.00553    0.02048    0.01756
O7    6    0.104669    0.413528    0.264347    11.00000    0.04986    0.07389 =
         0.04918    0.02834    0.02737    0.01982
O8    6    0.155868    0.451977    0.157501    11.00000    0.04081    0.05808 =
         0.03156    0.01323    0.01545    0.01235
C49   1    0.365400    0.494420    0.344376    11.00000    0.04542    0.14109 =
         0.04395    0.03392    0.01709    0.03724

PART 1
C50   1    0.436186    0.464886    0.324354    31.00000    0.05399    0.24239 =
         0.05325    0.06173    0.02419    0.08198

C51   1    0.407213    0.595971    0.390275    31.00000    0.09477    0.36467 =
         0.07185    0.05093   -0.00320    0.09972
C52   1    0.344170    0.457934    0.402454    31.00000    0.04553    0.26174 =
         0.03942    0.05119    0.01877    0.04426
PART 0
C53   1    0.149335    0.644495    0.309540    11.00000    0.05088    0.06725 =
         0.05951   -0.00436    0.01713    0.01923
C54   1    0.222645    0.738672    0.346391    11.00000    0.08281    0.08517 =
         0.10789   -0.02636    0.02699    0.01227
C55   1    0.075644    0.638331    0.239942    11.00000    0.07777    0.05547 =
         0.09231    0.01517    0.02335    0.02452
C56   1    0.106819    0.624364    0.363154    11.00000    0.06496    0.12601 =
         0.07697   -0.00241    0.03684    0.03402
C57   1    0.042552    0.332922    0.240302    11.00000    0.05847    0.08138 =
         0.08094    0.04960    0.04222    0.03500

PART 1
C58   1   -0.017487    0.302392    0.161491    51.00000    0.06258    0.05962 =
         0.07906    0.01802    0.04751    0.00675

C59   1   -0.013143    0.344442    0.291209    51.00000    0.05582    0.12132 =
         0.06269    0.05903    0.03011    0.02993
C60   1    0.093798    0.268161    0.261298    51.00000    0.10298    0.11448 =
         0.12002    0.06124    0.07064    0.04203
PART 0
C61   1    0.182015    0.454841    0.102146    11.00000    0.04070    0.07556 =
         0.02758    0.01393    0.01546    0.00861

PART 1
C62   1    0.200669    0.366751    0.072318    61.00000    0.06089    0.09045 =
         0.05676   -0.00534    0.03663    0.01828

C63   1    0.106137    0.455637    0.041028    61.00000    0.05368    0.15005 =
         0.03739    0.04833    0.01805    0.03420
C64   1    0.272261    0.531618    0.128281    61.00000    0.04924    0.07278 =
         0.03838    0.01672    0.02143    0.00794
PART 0
PART 2
P3A   7    0.343414    0.107977    0.330204   -21.00000    0.05137
C17A  1    0.258726    0.085670    0.367942   -21.00000    0.12103
C19A  1    0.279634    0.152631    0.443160   -21.00000    0.08532
AFIX  33
H19D  2    0.285717    0.210532    0.439770   -21.00000   -1.50000
H19E  2    0.230564    0.135121    0.459134   -21.00000   -1.50000
H19F  2    0.335921    0.154835    0.478422   -21.00000   -1.50000
AFIX   0
C20A  1    0.249735   -0.004250    0.375804   -21.00000    0.37384
AFIX  33
H20D  2    0.236387   -0.048258    0.328613   -21.00000   -1.50000
H20E  2    0.306232   -0.000945    0.411540   -21.00000   -1.50000
H20F  2    0.200875   -0.020659    0.392252   -21.00000   -1.50000
AFIX   0
C18A  1    0.172420    0.094111    0.315655   -21.00000    0.06654    0.07103 =
         0.06470    0.03960    0.02736    0.05432
AFIX  33
H18D  2    0.154562    0.053129    0.266105   -21.00000   -1.50000
H18E  2    0.123377    0.080476    0.332450   -21.00000   -1.50000
H18F  2    0.185522    0.153988    0.315817   -21.00000   -1.50000
AFIX   0
C23A  1    0.510850    0.092861    0.389071   -21.00000   10.09000
AFIX  33
H23D  2    0.492122    0.049203    0.340480   -21.00000   -1.50000
H23E  2    0.576239    0.121571    0.409635   -21.00000   -1.50000
H23F  2    0.493637    0.064028    0.420731   -21.00000   -1.50000
AFIX   0
C22A  1    0.491138    0.229590    0.456171   -21.00000    0.11182
AFIX  33
H22D  2    0.478258    0.201726    0.489737   -21.00000   -1.50000
H22E  2    0.555518    0.262889    0.475630   -21.00000   -1.50000
H22F  2    0.456633    0.269171    0.450736   -21.00000   -1.50000
AFIX   0
C24A  1    0.489237    0.214584    0.339825   -21.00000    0.12288
AFIX  33
H24D  2    0.474893    0.175741    0.290228   -21.00000   -1.50000
H24E  2    0.454796    0.254641    0.337995   -21.00000   -1.50000
H24F  2    0.553680    0.248359    0.362890   -21.00000   -1.50000
AFIX   0
C21A  1    0.465162    0.160784    0.383434   -21.00000   10.09000

O5A   6    0.298040    0.498363    0.291361   -31.00000    0.04059
C50A  1    0.441834    0.568786    0.348377   -31.00000    0.03266    0.11265 =
         0.06149    0.04170    0.02359    0.03852
F37A  5    0.511775    0.596001    0.411081   -31.00000    0.03772    0.12754 =
         0.05971    0.00424    0.01746    0.02192
F39A  5    0.409349    0.631409    0.336617   -31.00000    0.16453
F38A  5    0.472740    0.539511    0.296998   -31.00000    0.05039    0.07736 =
         0.05640    0.02072    0.01626   -0.01251
C51A  1    0.346054    0.496689    0.413156   -31.00000    0.06009
F42A  5    0.273593    0.434064    0.401601   -31.00000    0.16447    0.07679 =
         0.04954    0.02844    0.01933   -0.03579
F40A  5    0.333681    0.571964    0.429424   -31.00000    0.12828
F41A  5    0.410895    0.508208    0.473012   -31.00000    0.08486    0.36742 =
         0.03920    0.04754    0.03269    0.12213
C52A  1    0.393914    0.409397    0.328220   -31.00000    0.04273    0.07704 =
         0.07212    0.02064    0.00662    0.01284
F45A  5    0.341169    0.337103    0.330822   -31.00000    0.11250    0.05776 =
         0.23096    0.04033    0.00078    0.03992
F43A  5    0.474929    0.418301    0.373048   -31.00000    0.07355    0.12037 =
         0.14757    0.03993    0.00921    0.06330
F44A  5    0.390407    0.385561    0.260708   -31.00000    0.05656    0.12592 =
         0.11788    0.05673    0.05328    0.05559
O4A   6    0.787537    0.875252    0.216538   -41.00000    0.02363    0.03648 =
         0.03445   -0.01303   -0.00558    0.01132
C45A  1    0.856266    0.853216    0.203062   -41.00000    0.04402
C46A  1    0.936396    0.882153    0.278406   -41.00000   10.09000
F29A  5    1.004845    0.860264    0.269264   -41.00000    0.04334
F30A  5    0.966842    0.967868    0.312918   -41.00000   10.09000
F28A  5    0.909911    0.850159    0.323323   -41.00000    0.06090
C48A  1    0.849695    0.762476    0.148693   -41.00000    0.08916
F36A  5    0.862598    0.740136    0.207182   -41.00000   10.09000
F35A  5    0.762020    0.734905    0.106042   -41.00000    0.06154
C47A  1    0.892768    0.913477    0.163964   -41.00000    0.08251
F31A  5    0.973558    0.914699    0.167006   -41.00000    0.12933
F32A  5    0.889817    0.992958    0.185476   -41.00000    0.05407
F33A  5    0.841048    0.875112    0.093052   -41.00000    0.07046
PART 0
H1    2    0.865893    1.516195    0.335475    11.00000    0.05322
H2    2    0.687884    1.330829    0.172824    11.00000    0.03865

H4    2    0.134405   -0.051941    0.161388    11.00000    0.06583
H1A   2    0.678997    1.545537    0.252755    11.00000    0.04653
H1B   2    0.621062    1.459697    0.274980    11.00000    0.06192
PART 2
C58A  1   -0.047676    0.324523    0.186595   -51.00000    0.08204    0.09263 =
         0.08129    0.04877    0.02998    0.01676
F55A  5   -0.036481    0.357173    0.140193   -51.00000    0.04147    0.06180 =
         0.05829    0.00921    0.01201    0.00125
F56A  5   -0.100980    0.239444    0.143681   -51.00000    0.05325    0.05215 =
         0.07246    0.01924    0.02357    0.00937
F57A  5   -0.091023    0.366382    0.228199   -51.00000    0.07050    0.12401 =
         0.15208    0.09234    0.06704    0.05995
C59A  1    0.032254    0.307422    0.305742   -51.00000    0.08509    0.15634 =
         0.12882    0.10018    0.06412    0.05741
F58A  5   -0.043261    0.238735    0.283028   -51.00000    0.09182    0.16474 =
         0.18866    0.13744    0.07785    0.04555
F59A  5    0.028540    0.367681    0.353882   -51.00000    0.07643    0.12690 =
         0.07859    0.07050    0.04342    0.03372
F60A  5    0.102477    0.283787    0.336995   -51.00000    0.11072    0.11948 =
         0.08827    0.07517    0.05225    0.05714
C60A  1    0.075816    0.259315    0.199300   -51.00000    0.08825    0.05646 =
         0.14432    0.03659    0.07067    0.01850
F61A  5    0.053448    0.259757    0.126234   -51.00000    0.10267    0.07798 =
         0.09567    0.01592    0.07155    0.01482
F62A  5    0.032787    0.179934    0.187812   -51.00000    0.15592    0.10091 =
         0.20605    0.09351    0.11933    0.06827
F63A  5    0.161181    0.282245    0.234994   -51.00000    0.04353    0.08503 =
         0.12218    0.04691    0.03626    0.03036
C62A  1    0.260715    0.419791    0.102908   -61.00000    0.08399    0.12871 =
         0.03143   -0.00195    0.01671    0.00177
F64A  5    0.235814    0.341075    0.110146   -61.00000    0.23941    0.06884 =
         0.47591   -0.00716    0.15575    0.05808
F65A  5    0.333959    0.473366    0.153556   -61.00000    0.06609    0.19422 =
         0.06715    0.04436    0.03958    0.05329
F66A  5    0.271474    0.407363    0.039592   -61.00000    0.06347    0.29491 =
         0.06405    0.08796    0.04834    0.10866
C64A  1    0.211077    0.556797    0.110724   -61.00000    0.07081
F70A  5    0.261364    0.607655    0.178291   -61.00000    0.04073    0.06300 =
         0.03243    0.02187    0.00727    0.00660
F71A  5    0.145880    0.589045    0.095115   -61.00000    0.11237    0.07463 =
         0.07739    0.02289    0.03618    0.01792
F72A  5    0.260044    0.575436    0.073238   -61.00000    0.10393    0.09813 =
         0.06610    0.02380    0.05404   -0.00807
C63A  1    0.105473    0.415588    0.029597   -61.00000    0.09207    0.26214 =
         0.05309    0.04237    0.04336    0.09482
F67A  5    0.031791    0.438760    0.036657   -61.00000    0.03753    0.15141 =
         0.09953    0.08394    0.02793    0.02641
F68A  5    0.118617    0.438823   -0.024130   -61.00000    0.11858    0.07768 =
         0.01616    0.00883    0.01423   -0.03828
F69A  5    0.079290    0.330908    0.008067   -61.00000    0.10284    0.04590 =
         0.05053   -0.01481    0.02725   -0.02088

O2A   6    0.674183    0.968663    0.179867   -71.00000    0.04762
C37A  1    0.665128    1.027994    0.148330   -71.00000    0.03911
C38A  1    0.735220    1.037600    0.111951   -71.00000    0.20126
F10A  5    0.732081    0.960448    0.070822   -71.00000    0.41349
F11A  5    0.813626    1.080763    0.164023   -71.00000    0.07450
F12A  5    0.717792    1.086571    0.070221   -71.00000    0.12118
C39A  1    0.699518    1.120506    0.207885   -71.00000    0.20274
F13A  5    0.786784    1.139136    0.240488   -71.00000    0.11399
F14A  5    0.690333    1.180041    0.176044   -71.00000    0.25824    0.08799 =
         0.02504   -0.02378    0.00032    0.07860
F15A  5    0.660299    1.124886    0.254804   -71.00000    0.17077
C40A  1    0.572221    1.011211    0.091272   -71.00000   10.08000
F16A  5    0.558482    1.083594    0.089400   -71.00000    0.11355
F17A  5    0.507443    0.966391    0.107076   -71.00000    0.09649
F18A  5    0.564312    0.966445    0.024750   -71.00000    0.00600
HKLF 4


REM  annordys9_a.res in P-1
REM wR2 = 0.3137, GooF = S = 1.022, Restrained GooF = 1.032 for all data
REM R1 = 0.0996 for 12147 Fo > 4sig(Fo) and 0.1517 for all 19616 data
REM 1878 parameters refined using 340 restraints

END

WGHT      0.1478     15.9098

REM Highest difference peak  1.548,  deepest hole -0.634,  1-sigma level  0.092
Q1    1   0.4213  0.0591  0.2181  11.00000  0.05    1.55
Q2    1   0.2770  0.1610  0.1727  11.00000  0.05    1.38
Q3    1   0.1011 -0.1576  0.0218  11.00000  0.05    1.04
Q4    1   0.3800  0.1759  0.2609  11.00000  0.05    0.91
Q5    1   0.7630  0.7199  0.2006  11.00000  0.05    0.68
Q6    1   0.4763  0.6591  0.2009  11.00000  0.05    0.63
Q7    1   0.3763  0.0951  0.3666  11.00000  0.05    0.59
Q8    1   0.1345  0.0659  0.0557  11.00000  0.05    0.59
Q9    1   0.1509 -0.1753  0.1464  11.00000  0.05    0.54
Q10   1   0.3750 -0.0406  0.4240  11.00000  0.05    0.53
Q11   1   0.9966  0.8608  0.1783  11.00000  0.05    0.53
Q12   1   0.5916  0.8631  0.1013  11.00000  0.05    0.52
Q13   1   0.9160  1.0851  0.3213  11.00000  0.05    0.52
Q14   1   0.2863  0.0597  0.3783  11.00000  0.05    0.52
Q15   1   0.2717 -0.0125  0.1569  11.00000  0.05    0.50
Q16   1   0.5147  0.1812  0.3435  11.00000  0.05    0.50
Q17   1   0.9472  0.9963  0.2591  11.00000  0.05    0.50
Q18   1   0.5164  0.8134  0.2837  11.00000  0.05    0.49
Q19   1   0.7426  0.9343  0.4282  11.00000  0.05    0.49
Q20   1   0.5266  0.7223  0.1586  11.00000  0.05    0.48
Q21   1   0.9609  1.0022  0.4053  11.00000  0.05    0.48
Q22   1   0.2006 -0.0022  0.3376  11.00000  0.05    0.47
Q23   1   0.2855  0.3183  0.2817  11.00000  0.05    0.46
Q24   1   0.6155  0.6626  0.2355  11.00000  0.05    0.46
Q25   1   0.7373  0.7592  0.1204  11.00000  0.05    0.45
Q26   1   0.7464  1.1516  0.3641  11.00000  0.05    0.45
Q27   1   0.5416  0.9212  0.2569  11.00000  0.05    0.43
Q28   1   0.4275  0.6018  0.2974  11.00000  0.05    0.43
;
_shelx_res_checksum              42265
_olex2_submission_special_instructions 'No special instructions were received'


_vrf_PLAT041_5_WCA               
;
PROBLEM: Calc. and Reported SumFormula    Strings  Differ     Please Check               
Calc: C64 H77 Al2 B2 F72 O8 P4        
Rep.: C32 H40 Al B F36 O4 P2  
RESPONSE: Hydrogen atoms B-H and P-H were not attributed to disordered 
part of the cation.
;
_vrf_PLAT097_5_WCA               
;
PROBLEM: Large Reported Max.  (Positive) Residual Density       1.59 eA-3  
RESPONSE: The residual electron density is due to further, minor disorder 
of the cation. 
;
_vrf_PLAT220_5_WCA               
;
PROBLEM: NonSolvent   Resd 2  F   Ueq(max)/Ueq(min) Range       10.0 Ratio  
RESPONSE: This atom lies in the disordered part of the aluminate anion,
not interesting in chemical context of the study.
;
_vrf_PLAT234_5_WCA               
;
PROBLEM: ... 
RESPONSE: This is in the disordered part of the aluminate anion,
not important in chemical context of the study.
;
_vrf_PLAT201_5_WCA               
;
PROBLEM: Isotropic non-H Atoms in Main Residue(s) .......     1 Report  F44
RESPONSE: Fluorine atoms lie in the disordered part of the aluminate anion,
not interesting in chemical context of the study.
;

# end Validation Reply Form


####################################################################### 
# 
# This file contains crystal structure data downloaded from the 
# Cambridge Structural Database (CSD) hosted by the Cambridge 
# Crystallographic Data Centre (CCDC).
# 
# Full information about CCDC data access policies and citation 
# guidelines are available at http://www.ccdc.cam.ac.uk/access/V1 
# 
# Audit and citation data items may have been added by the CCDC. 
# Please retain this information to preserve the provenance of 
# this file and to allow appropriate attribution of the data. 
# 
#######################################################################

data_3_WCA
_database_code_depnum_ccdc_archive 'CCDC 2455328'
loop_
_audit_author_name
_audit_author_address
'Jaroslaw Chojnacki'
;Gdansk University of Technology
Poland
;
_audit_update_record             
;
2025-06-16 deposited with the CCDC.	2025-11-18 downloaded from the CCDC.
;
_audit_creation_date             2025-04-10
_audit_creation_method           
;
Olex2 1.2
(compiled 2018.05.29 svn.r3508 for OlexSys, GUI svn.r5506)
;
_shelx_SHELXL_version_number     2018/3
_chemical_name_common            ?
_chemical_name_systematic        ?
_chemical_formula_moiety         'C16 Al F36 O4 -, C23 H48 B N2 P2 +, C H2 Cl2'
_chemical_formula_sum            'C40 H50 Al B Cl2 F36 N2 O4 P2'
_chemical_formula_weight         1477.45
_chemical_melting_point          ?
loop_
_atom_type_symbol
_atom_type_description
_atom_type_scat_dispersion_real
_atom_type_scat_dispersion_imag
_atom_type_scat_source
C C 0.0033 0.0016 'International Tables Vol C Tables 4.2.6.8 and 6.1.1.4'
H H 0.0000 0.0000 'International Tables Vol C Tables 4.2.6.8 and 6.1.1.4'
Al Al 0.0645 0.0514 'International Tables Vol C Tables 4.2.6.8 and 6.1.1.4'
B B 0.0013 0.0007 'International Tables Vol C Tables 4.2.6.8 and 6.1.1.4'
Cl Cl 0.1484 0.1585 'International Tables Vol C Tables 4.2.6.8 and 6.1.1.4'
F F 0.0171 0.0103 'International Tables Vol C Tables 4.2.6.8 and 6.1.1.4'
N N 0.0061 0.0033 'International Tables Vol C Tables 4.2.6.8 and 6.1.1.4'
O O 0.0106 0.0060 'International Tables Vol C Tables 4.2.6.8 and 6.1.1.4'
P P 0.1023 0.0942 'International Tables Vol C Tables 4.2.6.8 and 6.1.1.4'

_shelx_space_group_comment       
;
The symmetry employed for this shelxl refinement is uniquely defined
by the following loop, which should always be used as a source of
symmetry information in preference to the above space-group names.
They are only intended as comments.
;
_space_group_crystal_system      triclinic
_space_group_IT_number           2
_space_group_name_H-M_alt        'P -1'
_space_group_name_Hall           '-P 1'
loop_
_space_group_symop_operation_xyz
'x, y, z'
'-x, -y, -z'

_cell_length_a                   20.238(2)
_cell_length_b                   20.360(2)
_cell_length_c                   20.160(2)
_cell_angle_alpha                96.311(9)
_cell_angle_beta                 117.899(8)
_cell_angle_gamma                117.537(8)
_cell_volume                     5918.8(13)
_cell_formula_units_Z            4
_cell_measurement_reflns_used    9446
_cell_measurement_temperature    120
_cell_measurement_theta_max      22.60
_cell_measurement_theta_min      2.50
_shelx_estimated_absorpt_T_max   0.980
_shelx_estimated_absorpt_T_min   0.898
_exptl_absorpt_coefficient_mu    0.333
_exptl_absorpt_correction_T_max  ?
_exptl_absorpt_correction_T_min  ?
_exptl_absorpt_correction_type   none
_exptl_absorpt_process_details   ?
_exptl_absorpt_special_details   ?
_exptl_crystal_colour            red
_exptl_crystal_colour_primary    red
_exptl_crystal_density_diffrn    1.658
_exptl_crystal_density_meas      ?
_exptl_crystal_density_method    'not measured'
_exptl_crystal_description       needle
_exptl_crystal_F_000             2968
_exptl_crystal_size_max          0.33
_exptl_crystal_size_mid          0.09
_exptl_crystal_size_min          0.06
_exptl_transmission_factor_max   ?
_exptl_transmission_factor_min   ?
_diffrn_reflns_av_R_equivalents  0.0600
_diffrn_reflns_av_unetI/netI     0.0579
_diffrn_reflns_Laue_measured_fraction_full 0.998
_diffrn_reflns_Laue_measured_fraction_max 0.974
_diffrn_reflns_limit_h_max       27
_diffrn_reflns_limit_h_min       -27
_diffrn_reflns_limit_k_max       27
_diffrn_reflns_limit_k_min       -27
_diffrn_reflns_limit_l_max       27
_diffrn_reflns_limit_l_min       -26
_diffrn_reflns_number            88112
_diffrn_reflns_point_group_measured_fraction_full 0.998
_diffrn_reflns_point_group_measured_fraction_max 0.974
_diffrn_reflns_theta_full        25.242
_diffrn_reflns_theta_max         29.377
_diffrn_reflns_theta_min         2.013
_diffrn_ambient_temperature      120.0
_diffrn_detector_area_resol_mean 6.67
_diffrn_measured_fraction_theta_full 0.998
_diffrn_measured_fraction_theta_max 0.974
_diffrn_measurement_device_type  'STOE IPDS 2T'
_diffrn_measurement_method       'rotation method, \w scans'
_diffrn_radiation_type           MoK\a
_diffrn_radiation_wavelength     0.71073
_diffrn_source                   'GeniX Mo, 0.05 x 0.05 mm2 microfocus'
_reflns_Friedel_coverage         0.000
_reflns_Friedel_fraction_full    .
_reflns_Friedel_fraction_max     .
_reflns_number_gt                18943
_reflns_number_total             31743
_reflns_special_details          'Friedel pairs have been merged'
_reflns_threshold_expression     'I > 2\s(I)'
_computing_cell_refinement       'X-Area Recipe 1.34.0.0 (STOE, 2019)'
_computing_data_collection       'X-Area WinXpose 2.0.22.0 (STOE, 2016)'
_computing_data_reduction        
'X-Area Integrate 1.77.0.0 (STOE, 2019) X-Area X-Red32 1.65.0.0 (STOE, 2018)'
_computing_molecular_graphics    'Olex2 (Dolomanov et al., 2009)'
_computing_publication_material  'Olex2 (Dolomanov et al., 2009)'
_computing_structure_refinement  'ShelXL (Sheldrick, 2015)'
_computing_structure_solution    'SHELXT 2014/5 (Sheldrick, 2014)'
_refine_diff_density_max         1.449
_refine_diff_density_min         -0.828
_refine_diff_density_rms         0.100
_refine_ls_extinction_coef       .
_refine_ls_extinction_method     none
_refine_ls_goodness_of_fit_ref   1.047
_refine_ls_hydrogen_treatment    constr
_refine_ls_matrix_type           full
_refine_ls_number_parameters     1918
_refine_ls_number_reflns         31743
_refine_ls_number_restraints     742
_refine_ls_R_factor_all          0.1625
_refine_ls_R_factor_gt           0.0957
_refine_ls_restrained_S_all      1.069
_refine_ls_shift/su_max          0.002
_refine_ls_shift/su_mean         0.000
_refine_ls_structure_factor_coef Fsqd
_refine_ls_weighting_details     
'w=1/[\s^2^(Fo^2^)+(0.0662P)^2^+27.3457P] where P=(Fo^2^+2Fc^2^)/3'
_refine_ls_weighting_scheme      calc
_refine_ls_wR_factor_gt          0.2069
_refine_ls_wR_factor_ref         0.2543
_refine_special_details          ?
_olex2_refinement_description    
;
1. Fixed Uiso
 At 1.2 times of:
  All C(H,H) groups
 At 1.5 times of:
  All C(H,H,H) groups
2. Restrained distances
 C52-F10 = C52-F11 = C52-F12
 1.34575 with sigma of 0.02
 C53-F13 = C53-F14 = C53-F15
 1.34575 with sigma of 0.02
 C54-F16 = C54-F17 = C54-F18
 1.34575 with sigma of 0.02
 C56-F19 = C56-F20 = C56-F21
 1.34575 with sigma of 0.02
 C57-F22 = C57-F23 = C57-F24
 1.34575 with sigma of 0.02
 C58-F25 = C58-F26 = C58-F27
 1.35 with sigma of 0.02
 C60-F28 = C60-F29 = C60-F30
 1.34575 with sigma of 0.02
 C61-F31 = C61-F32 = C61-F33
 1.34575 with sigma of 0.02
 C62-F34 = C62-F35 = C62-F36
 1.34575 with sigma of 0.02
 Cl3-C80 = Cl4-C80
 1.75 with sigma of 0.02
 Cl3A-C80A = Cl4A-C80A
 1.75 with sigma of 0.02
 Cl3-Cl4 = Cl3A-Cl4A
 2.9 with sigma of 0.02
 F19A-F20A = F20A-F21A = F21A-F19A
 2.15 with sigma of 0.02
 F4A-F5A = F5A-F6A = F6A-F4A
 2.15 with sigma of 0.02
 C51-C52 \\sim C51-C53 \\sim C51-C54
 with sigma of 0.02
 C55-C56 \\sim C55-C57 \\sim C55-C58
 with sigma of 0.02
 C59-C60 \\sim C59-C61 \\sim C59-C62
 with sigma of 0.02
 F1-C48 \\sim F1A-C48A \\sim F2-C48 \\sim F2A-C48A \\sim F3-C48 \\sim F3A-C48A
 with sigma of 0.02
 C47-C48 \\sim C47-C48A
 with sigma of 0.02
 F1-F2 \\sim F1A-F2A \\sim F1-F3 \\sim F1A-F3A
 with sigma of 0.04
 F1-C47 \\sim F1A-C47
 with sigma of 0.04
 F2-F3 \\sim F2A-F3A
 with sigma of 0.04
 F2-C47 \\sim F2A-C47 \\sim F3-C47 \\sim F3A-C47
 with sigma of 0.04
 F4-C49 \\sim F4A-C49A \\sim F5-C49 \\sim F5A-C49A \\sim F6-C49 \\sim F6A-C49A
 with sigma of 0.02
 C47-C49 \\sim C47-C49A
 with sigma of 0.02
 F4-F5 \\sim F4A-F5A
 with sigma of 0.04
 F4-F6 \\sim F4A-F6A
 with sigma of 0.04
 F4-C47 \\sim F4A-C47
 with sigma of 0.04
 F5-F6 \\sim F5A-F6A
 with sigma of 0.04
 F5-C47 \\sim F5A-C47
 with sigma of 0.04
 F6-C47 \\sim F6A-C47
 with sigma of 0.04
 F7-C50 \\sim F7A-C50A \\sim F8-C50 \\sim F8A-C50A \\sim F9-C50 \\sim F9A-C50A
 with sigma of 0.02
 F7-F4A \\sim F7A-F4A
 with sigma of 0.02
 C47-C50 \\sim C47-C50A
 with sigma of 0.02
 F7-F8 \\sim F7A-F8A
 with sigma of 0.04
 F7-F9 \\sim F7A-F9A
 with sigma of 0.04
 F7-C47 \\sim F7A-C47
 with sigma of 0.04
 F8-F9 \\sim F8A-F9A
 with sigma of 0.04
 F8-C47 \\sim F8A-C47
 with sigma of 0.04
 F9-C47 \\sim F9A-C47
 with sigma of 0.04
 C50-F4A \\sim C50A-F4A
 with sigma of 0.04
 F19-C56 \\sim F19A-C56A \\sim F20-C56 \\sim F20A-C56A \\sim F21-C56 \\sim
F21A-C56A
 with sigma of 0.02
 F22-C57 \\sim F22A-C57A \\sim F23-C57 \\sim F23A-C57A \\sim F24-C57 \\sim
F24A-C57A
 with sigma of 0.02
 F25-C58 \\sim F25A-C58A \\sim F26-C58 \\sim F26A-C58A \\sim F27-C58 \\sim
F27A-C58A
 with sigma of 0.02
 O3-C55 \\sim O3-C55A
 with sigma of 0.02
 C55-C56 \\sim C55A-C56A \\sim C55-C57 \\sim C55A-C57A \\sim C55-C58 \\sim
C55A-C58A
 with sigma of 0.02
 F19-F20 \\sim F19A-F20A \\sim F19-F21 \\sim F19A-F21A \\sim F20-F21 \\sim
F20A-F21A
 with sigma of 0.04
 F19-C55 \\sim F19A-C55A \\sim F20-C55 \\sim F20A-C55A \\sim F21-C55 \\sim
F21A-C55A
 with sigma of 0.04
 F22-F23 \\sim F22A-F23A \\sim F22-F24 \\sim F22A-F24A \\sim F23-F24 \\sim
F23A-F24A
 with sigma of 0.04
 F22-C55 \\sim F22A-C55A \\sim F23-C55 \\sim F23A-C55A \\sim F24-C55 \\sim
F24A-C55A
 with sigma of 0.04
 F25-F26 \\sim F25A-F26A \\sim F25-F27 \\sim F25A-F27A \\sim F26-F27 \\sim
F26A-F27A
 with sigma of 0.04
 F25-C55 \\sim F25A-C55A \\sim F26-C55 \\sim F26A-C55A \\sim F27-C55 \\sim
F27A-C55A
 with sigma of 0.04
 O3-C56 \\sim O3-C56A \\sim O3-C57 \\sim O3-C57A \\sim O3-C58 \\sim O3-C58A
 with sigma of 0.04
 C56-C57 \\sim C56A-C57A \\sim C56-C58 \\sim C56A-C58A \\sim C57-C58 \\sim
C57A-C58A
 with sigma of 0.04
 Al1-O4 \\sim Al1-O4A
 with sigma of 0.02
 F35-C62 \\sim F35A-C62A \\sim F28-C60 \\sim F28A-C60A \\sim F29-C60 \\sim
F29A-C60A
 with sigma of 0.02
 F30-C60 \\sim F30A-C60A \\sim F31-C61 \\sim F31A-C61A \\sim F33-C61 \\sim
F33A-C61A
 with sigma of 0.02
 F32-C61 \\sim F32A-C61A \\sim F36-C62 \\sim F36A-C62A \\sim F34-C62 \\sim
F34A-C62A
 with sigma of 0.02
 O4-C59 \\sim O4A-C59A
 with sigma of 0.02
 C59-C60 \\sim C59A-C60A
 with sigma of 0.02
 C59-C61 \\sim C59A-C61A
 with sigma of 0.02
 C59-C62 \\sim C59A-C62A
 with sigma of 0.02
 Al1-C59 \\sim Al1-C59A
 with sigma of 0.04
 F35-F36 \\sim F35A-F36A \\sim F35-F34 \\sim F35A-F34A \\sim F28-F29 \\sim
F28A-F29A
 with sigma of 0.04
 F35-C59 \\sim F35A-C59A \\sim F28-C59 \\sim F28A-C59A \\sim F29-C59 \\sim
F29A-C59A \\sim F30-C59 ~
 F30A-C59A
 with sigma of 0.04
 F28-F30 \\sim F28A-F30A \\sim F29-F30 \\sim F29A-F30A \\sim F31-F33 \\sim
F31A-F33A \\sim F31-F32 ~
 F31A-F32A
 with sigma of 0.04
 F31-C59 \\sim F31A-C59A
 with sigma of 0.04
 F33-F32 \\sim F33A-F32A
 with sigma of 0.04
 F33-C59 \\sim F33A-C59A \\sim F32-C59 \\sim F32A-C59A
 with sigma of 0.04
 F36-F34 \\sim F36A-F34A
 with sigma of 0.04
 F36-C59 \\sim F36A-C59A \\sim F34-C59 \\sim F34A-C59A
 with sigma of 0.04
 O4-C60 \\sim O4A-C60A \\sim O4-C61 \\sim O4A-C61A \\sim O4-C62 \\sim O4A-C62A
 with sigma of 0.04
 C60-C61 \\sim C60A-C61A
 with sigma of 0.04
 C60-C62 \\sim C60A-C62A
 with sigma of 0.04
 C61-C62 \\sim C61A-C62A
 with sigma of 0.04
 Al1-O2 \\sim Al1-O2A
 with sigma of 0.02
 F10-C52 \\sim F10A-C52A \\sim F11-C52 \\sim F11A-C52A \\sim F12-C52 \\sim
F12A-C52A
 with sigma of 0.02
 F13-C53 \\sim F13A-C53A \\sim F14-C53 \\sim F14A-C53A \\sim F15-C53 \\sim
F15A-C53A
 with sigma of 0.02
 F16-C54 \\sim F16A-C54A \\sim F17-C54 \\sim F17A-C54A \\sim F18-C54 \\sim
F18A-C54A
 with sigma of 0.02
 O2-C51 \\sim O2A-C51
 with sigma of 0.02
 O2A-C52A \\sim O2A-C53A \\sim O2A-C54A
 with sigma of 0.02
 C52A-C53A \\sim C53A-C54A \\sim C54A-C52A
 with sigma of 0.02
 C51-C52 \\sim C51-C52A \\sim C51-C53 \\sim C51-C53A \\sim C51-C54 \\sim
C51-C54A
 with sigma of 0.02
 F10-F11 \\sim F10A-F11A \\sim F10-F12 \\sim F10A-F12A \\sim F11-F12 \\sim
F11A-F12A
 with sigma of 0.04
 F10-C51 \\sim F10A-C51 \\sim F11-C51 \\sim F11A-C51 \\sim F12-C51 \\sim
F12A-C51
 with sigma of 0.04
 F13-F14 \\sim F13A-F14A \\sim F13-F15 \\sim F13A-F15A \\sim F14-F15 \\sim
F14A-F15A
 with sigma of 0.04
 F13-C51 \\sim F13A-C51 \\sim F14-C51 \\sim F14A-C51 \\sim F15-C51 \\sim
F15A-C51
 with sigma of 0.04
 F16-F17 \\sim F16A-F17A \\sim F16-F18 \\sim F16A-F18A \\sim F17-F18 \\sim
F17A-F18A
 with sigma of 0.04
 F16-C51 \\sim F16A-C51 \\sim F17-C51 \\sim F17A-C51 \\sim F18-C51 \\sim
F18A-C51
 with sigma of 0.04
 F46-C68 \\sim F46A-C68A \\sim F47-C68 \\sim F47A-C68A \\sim F48-C68 \\sim
F48A-C68A
 with sigma of 0.02
 F49-C69 \\sim F49A-C69A \\sim F50-C69 \\sim F50A-C69A \\sim F51-C69 \\sim
F51A-C69A
 with sigma of 0.02
 F52-C70 \\sim F52A-C70A \\sim F53-C70 \\sim F53A-C70A \\sim F54-C70 \\sim
F54A-C70A
 with sigma of 0.02
 C67-C68 \\sim C67-C68A \\sim C67-C69 \\sim C67-C69A \\sim C67-C70 \\sim
C67-C70A
 with sigma of 0.02
 F46-F47 \\sim F46A-F47A \\sim F46-F48 \\sim F46A-F48A
 with sigma of 0.04
 F46-C67 \\sim F46A-C67
 with sigma of 0.04
 F47-F48 \\sim F47A-F48A
 with sigma of 0.04
 F47-C67 \\sim F47A-C67
 with sigma of 0.04
 F48-C67 \\sim F48A-C67
 with sigma of 0.04
 F49-F50 \\sim F49A-F50A
 with sigma of 0.04
 F49-F51 \\sim F49A-F51A
 with sigma of 0.04
 F49-C67 \\sim F49A-C67
 with sigma of 0.04
 F50-F51 \\sim F50A-F51A
 with sigma of 0.04
 F50-C67 \\sim F50A-C67
 with sigma of 0.04
 F51-C67 \\sim F51A-C67
 with sigma of 0.04
 F52-F53 \\sim F52A-F53A
 with sigma of 0.04
 F52-F54 \\sim F52A-F54A
 with sigma of 0.04
 F52-C67 \\sim F52A-C67
 with sigma of 0.04
 F53-F54 \\sim F53A-F54A
 with sigma of 0.04
 F53-C67 \\sim F53A-C67
 with sigma of 0.04
 F54-C67 \\sim F54A-C67
 with sigma of 0.04
3. Uiso/Uaniso restraints and constraints
C49 \\sim C49A \\sim C50 \\sim C50A: within 2A with sigma of 0.04 and sigma for
terminal atoms of 0.08
C48 \\sim C48A: within 2A with sigma of 0.04 and sigma for terminal atoms of
0.08
F19 \\sim F20 \\sim F21: within 2A with sigma of 0.04 and sigma for terminal
atoms of 0.08
F19A \\sim F20A \\sim F21A: within 2A with sigma of 0.04 and sigma for terminal
atoms of 0.08
C53 \\sim C53A: within 2A with sigma of 0.04 and sigma for terminal atoms of
0.08
C54 \\sim C54A: within 2A with sigma of 0.04 and sigma for terminal atoms of
0.08
C56 \\sim C56A: within 2A with sigma of 0.04 and sigma for terminal atoms of
0.08
C57 \\sim C57A: within 2A with sigma of 0.04 and sigma for terminal atoms of
0.08
C58 \\sim C58A: within 2A with sigma of 0.04 and sigma for terminal atoms of
0.08
Uanis(C55) = Uanis(C55A)
4. Others
 Sof(F1A)=Sof(F2A)=Sof(F3A)=Sof(F4A)=Sof(F5A)=Sof(F6A)=Sof(F7A)=Sof(F8A)=
 Sof(F9A)=Sof(C48A)=Sof(C49A)=Sof(C50A)=1-FVAR(1)
 Sof(F1)=Sof(F2)=Sof(F3)=Sof(F4)=Sof(F5)=Sof(F6)=Sof(F7)=Sof(F8)=Sof(F9)=
 Sof(C48)=Sof(C49)=Sof(C50)=FVAR(1)
 Sof(F19A)=Sof(F20A)=Sof(F21A)=Sof(F22A)=Sof(F23A)=Sof(F24A)=Sof(F25A)=
 Sof(F26A)=Sof(F27A)=Sof(O3A)=Sof(C55A)=Sof(C56A)=Sof(C57A)=Sof(C58A)=1-FVAR(2)
 Sof(F19)=Sof(F20)=Sof(F21)=Sof(F22)=Sof(F23)=Sof(F24)=Sof(F25)=Sof(F26)=
 Sof(F27)=Sof(O3)=Sof(C55)=Sof(C56)=Sof(C57)=Sof(C58)=FVAR(2)
 1(DFIX)=1(DFIX)=1(DFIX)=1(DFIX)=1(DFIX)=1(DFIX)=1(DFIX)=1(DFIX)=FVAR(3)
 Sof(F28A)=Sof(F29A)=Sof(F30A)=Sof(F31A)=Sof(F32A)=Sof(F33A)=Sof(F34A)=
 Sof(F35A)=Sof(F36A)=Sof(O4A)=Sof(C59A)=Sof(C60A)=Sof(C61A)=Sof(C62A)=1-FVAR(4)
 Sof(F28)=Sof(F29)=Sof(F30)=Sof(F31)=Sof(F32)=Sof(F33)=Sof(F34)=Sof(F35)=
 Sof(F36)=Sof(O4)=Sof(C59)=Sof(C60)=Sof(C61)=Sof(C62)=FVAR(4)
 Sof(F10A)=Sof(F11A)=Sof(F12A)=Sof(F13A)=Sof(F14A)=Sof(F15A)=Sof(F16A)=
 Sof(F17A)=Sof(F18A)=Sof(O2A)=Sof(C52A)=Sof(C53A)=Sof(C54A)=1-FVAR(5)
 Sof(F10)=Sof(F11)=Sof(F12)=Sof(F13)=Sof(F14)=Sof(F15)=Sof(F16)=Sof(F17)=
 Sof(F18)=Sof(O2)=Sof(C52)=Sof(C53)=Sof(C54)=FVAR(5)
 Sof(F46A)=Sof(F47A)=Sof(F48A)=Sof(F49A)=Sof(F50A)=Sof(F51A)=Sof(F52A)=
 Sof(F53A)=Sof(F54A)=Sof(C68A)=Sof(C69A)=Sof(C70A)=1-FVAR(6)
 Sof(F46)=Sof(F47)=Sof(F48)=Sof(F49)=Sof(F50)=Sof(F51)=Sof(F52)=Sof(F53)=
 Sof(F54)=Sof(C68)=Sof(C69)=Sof(C70)=FVAR(6)
 Sof(Cl3A)=Sof(Cl4A)=Sof(C80A)=Sof(H80C)=Sof(H80D)=1-FVAR(7)
 Sof(Cl3)=Sof(Cl4)=Sof(C80)=Sof(H80A)=Sof(H80B)=FVAR(7)
 Fixed Uiso: F2A(0.08) F20A(0.08)
5.a Secondary CH2 refined with riding coordinates:
 C79(H79A,H79B), C80(H80A,H80B), C80A(H80C,H80D)
5.b Idealised Me refined as rotating group:
 C27(H27A,H27B,H27C), C28(H28A,H28B,H28C), C29(H29A,H29B,H29C), C30(H30A,H30B,
 H30C), C32(H32A,H32B,H32C), C33(H33A,H33B,H33C), C34(H34A,H34B,H34C), C36(H36A,
 H36B,H36C), C37(H37A,H37B,H37C), C38(H38A,H38B,H38C), C40(H40A,H40B,H40C),
 C41(H41A,H41B,H41C), C42(H42A,H42B,H42C), C44(H44A,H44B,H44C), C45(H45A,H45B,
 H45C), C46(H46A,H46B,H46C), C4(H4A,H4B,H4C), C5(H5A,H5B,H5C), C6(H6A,H6B,H6C),
 C7(H7A,H7B,H7C), C9(H9A,H9B,H9C), C10(H10A,H10B,H10C), C11(H11A,H11B,H11C),
 C13(H13A,H13B,H13C), C14(H14A,H14B,H14C), C15(H15A,H15B,H15C), C17(H17A,H17B,
 H17C), C18(H18A,H18B,H18C), C19(H19A,H19B,H19C), C21(H21A,H21B,H21C), C22(H22A,
 H22B,H22C), C23(H23A,H23B,H23C)
;
_atom_sites_solution_hydrogens   geom
_atom_sites_solution_primary     dual
_atom_sites_solution_secondary   difmap
loop_
_atom_site_label
_atom_site_type_symbol
_atom_site_fract_x
_atom_site_fract_y
_atom_site_fract_z
_atom_site_U_iso_or_equiv
_atom_site_adp_type
_atom_site_occupancy
_atom_site_site_symmetry_order
_atom_site_calc_flag
_atom_site_refinement_flags_posn
_atom_site_refinement_flags_adp
_atom_site_refinement_flags_occupancy
_atom_site_disorder_assembly
_atom_site_disorder_group
Cl1 Cl 1.11989(12) 0.49986(10) 0.58845(13) 0.0714(5) Uani 1 1 d . . . . .
Cl2 Cl 1.02572(16) 0.51579(16) 0.65540(14) 0.0908(6) Uani 1 1 d . . . . .
C79 C 1.1112(6) 0.5045(6) 0.6725(5) 0.092(3) Uani 1 1 d . . . . .
H79A H 1.097635 0.453990 0.680690 0.110 Uiso 1 1 calc R . . . .
H79B H 1.170999 0.550977 0.723477 0.110 Uiso 1 1 calc R . . . .
Cl3 Cl 0.0854(4) 0.0106(2) 0.1127(3) 0.0918(18) Uani 0.511(6) 1 d D . P A 1
Cl3A Cl 0.0431(3) 0.1036(3) 0.1842(3) 0.0764(14) Uani 0.489(6) 1 d D . P A 2
Cl4 Cl -0.0022(10) -0.0679(8) 0.1817(5) 0.278(8) Uani 0.511(6) 1 d D . P A 1
Cl4A Cl 0.0848(11) 0.0007(9) 0.1454(18) 0.48(2) Uani 0.489(6) 1 d D . P A 2
C80 C 0.052(4) 0.0281(17) 0.177(3) 0.23(2) Uiso 0.511(6) 1 d D . P A 1
H80A H 0.008980 0.042901 0.151731 0.278 Uiso 0.511(6) 1 calc R . P A 1
H80B H 0.106792 0.071911 0.232150 0.278 Uiso 0.511(6) 1 calc R . P A 1
C80A C 0.041(2) 0.0237(15) 0.199(2) 0.131(9) Uiso 0.489(6) 1 d D . P A 2
H80C H -0.022282 -0.023216 0.175248 0.158 Uiso 0.489(6) 1 calc R . P A 2
H80D H 0.081295 0.037685 0.258599 0.158 Uiso 0.489(6) 1 calc R . P A 2
P3 P 0.90790(9) 0.63786(8) 1.06481(8) 0.0356(3) Uani 1 1 d . . . . .
P4 P 1.01515(8) 0.69045(7) 0.98398(7) 0.0301(2) Uani 1 1 d . . . . .
N3 N 0.7439(2) 0.5985(2) 0.8489(2) 0.0290(7) Uani 1 1 d . . . . .
N4 N 0.8240(2) 0.7291(2) 0.9052(2) 0.0290(7) Uani 1 1 d . . . . .
C24 C 0.8265(3) 0.6658(3) 0.9146(3) 0.0287(8) Uani 1 1 d . . . . .
C25 C 0.6900(3) 0.6206(3) 0.7980(3) 0.0310(9) Uani 1 1 d . . . . .
C26 C 0.7406(3) 0.7027(3) 0.8339(3) 0.0311(9) Uani 1 1 d . . . . .
C27 C 0.7120(3) 0.5146(3) 0.8310(3) 0.0367(10) Uani 1 1 d . . . . .
H27A H 0.655214 0.484353 0.827197 0.055 Uiso 1 1 calc GR . . . .
H27B H 0.759413 0.512584 0.875211 0.055 Uiso 1 1 calc GR . . . .
H27C H 0.699962 0.490078 0.778432 0.055 Uiso 1 1 calc GR . . . .
C28 C 0.5965(3) 0.5594(3) 0.7204(3) 0.0397(11) Uani 1 1 d . . . . .
H28A H 0.600422 0.528625 0.683165 0.060 Uiso 1 1 calc GR . . . .
H28B H 0.570540 0.587135 0.693725 0.060 Uiso 1 1 calc GR . . . .
H28C H 0.556700 0.521952 0.732990 0.060 Uiso 1 1 calc GR . . . .
C29 C 0.7184(4) 0.7595(3) 0.8082(3) 0.0428(11) Uani 1 1 d . . . . .
H29A H 0.726668 0.794186 0.853306 0.064 Uiso 1 1 calc GR . . . .
H29B H 0.654388 0.728271 0.759363 0.064 Uiso 1 1 calc GR . . . .
H29C H 0.759671 0.793645 0.795092 0.064 Uiso 1 1 calc GR . . . .
C30 C 0.8954(3) 0.8135(3) 0.9645(3) 0.0396(11) Uani 1 1 d . . . . .
H30A H 0.919676 0.845684 0.938545 0.059 Uiso 1 1 calc GR . . . .
H30B H 0.945402 0.817046 1.012154 0.059 Uiso 1 1 calc GR . . . .
H30C H 0.869403 0.834918 0.982722 0.059 Uiso 1 1 calc GR . . . .
C31 C 0.9489(3) 0.5717(3) 1.0951(3) 0.0388(11) Uani 1 1 d . . . . .
C32 C 0.9218(5) 0.5360(4) 1.1483(4) 0.0566(15) Uani 1 1 d . . . . .
H32A H 0.953133 0.580184 1.200588 0.085 Uiso 1 1 calc GR . . . .
H32B H 0.939969 0.499221 1.159526 0.085 Uiso 1 1 calc GR . . . .
H32C H 0.854933 0.505618 1.119043 0.085 Uiso 1 1 calc GR . . . .
C33 C 0.9038(5) 0.5012(4) 1.0166(4) 0.0551(15) Uani 1 1 d . . . . .
H33A H 0.836580 0.470439 0.984601 0.083 Uiso 1 1 calc GR . . . .
H33B H 0.922015 0.465115 1.031461 0.083 Uiso 1 1 calc GR . . . .
H33C H 0.923808 0.522688 0.983319 0.083 Uiso 1 1 calc GR . . . .
C34 C 1.0538(4) 0.6217(4) 1.1447(4) 0.0520(14) Uani 1 1 d . . . . .
H34A H 1.072660 0.639590 1.109582 0.078 Uiso 1 1 calc GR . . . .
H34B H 1.074168 0.588028 1.164062 0.078 Uiso 1 1 calc GR . . . .
H34C H 1.081866 0.669366 1.192225 0.078 Uiso 1 1 calc GR . . . .
C35 C 0.8176(3) 0.6280(3) 1.0779(3) 0.0422(12) Uani 1 1 d . . . . .
C36 C 0.8508(4) 0.6448(5) 1.1677(4) 0.0606(17) Uani 1 1 d . . . . .
H36A H 0.848173 0.598301 1.178793 0.091 Uiso 1 1 calc GR . . . .
H36B H 0.811073 0.653037 1.176599 0.091 Uiso 1 1 calc GR . . . .
H36C H 0.914457 0.693871 1.205075 0.091 Uiso 1 1 calc GR . . . .
C37 C 0.7252(4) 0.5454(5) 1.0203(4) 0.071(2) Uani 1 1 d . . . . .
H37A H 0.699592 0.538682 0.963006 0.106 Uiso 1 1 calc GR . . . .
H37B H 0.682806 0.541915 1.033021 0.106 Uiso 1 1 calc GR . . . .
H37C H 0.733520 0.502382 1.027683 0.106 Uiso 1 1 calc GR . . . .
C38 C 0.8071(6) 0.6953(5) 1.0596(5) 0.075(2) Uani 1 1 d . . . . .
H38A H 0.868219 0.746708 1.088330 0.113 Uiso 1 1 calc GR . . . .
H38B H 0.773144 0.701843 1.078713 0.113 Uiso 1 1 calc GR . . . .
H38C H 0.773181 0.680189 0.999983 0.113 Uiso 1 1 calc GR . . . .
C39 C 0.9817(3) 0.6713(3) 0.8753(3) 0.0374(10) Uani 1 1 d . . . . .
C40 C 1.0667(4) 0.6945(4) 0.8771(3) 0.0506(14) Uani 1 1 d . . . . .
H40A H 1.111519 0.753858 0.904209 0.076 Uiso 1 1 calc GR . . . .
H40B H 1.047856 0.674409 0.820539 0.076 Uiso 1 1 calc GR . . . .
H40C H 1.094866 0.669863 0.907832 0.076 Uiso 1 1 calc GR . . . .
C41 C 0.9114(4) 0.5779(4) 0.8276(3) 0.0524(14) Uani 1 1 d . . . . .
H41A H 0.939877 0.551785 0.854399 0.079 Uiso 1 1 calc GR . . . .
H41B H 0.892524 0.562030 0.770641 0.079 Uiso 1 1 calc GR . . . .
H41C H 0.857331 0.560476 0.827293 0.079 Uiso 1 1 calc GR . . . .
C42 C 0.9387(4) 0.7106(4) 0.8290(3) 0.0473(13) Uani 1 1 d . . . . .
H42A H 0.882696 0.693366 0.825372 0.071 Uiso 1 1 calc GR . . . .
H42B H 0.922913 0.693724 0.773287 0.071 Uiso 1 1 calc GR . . . .
H42C H 0.982674 0.770019 0.858561 0.071 Uiso 1 1 calc GR . . . .
C43 C 1.1176(3) 0.8016(3) 1.0586(3) 0.0355(10) Uani 1 1 d . . . . .
C44 C 1.2048(3) 0.8041(4) 1.0888(3) 0.0509(14) Uani 1 1 d . . . . .
H44A H 1.203294 0.765090 1.113611 0.076 Uiso 1 1 calc GR . . . .
H44B H 1.259851 0.859078 1.130114 0.076 Uiso 1 1 calc GR . . . .
H44C H 1.206637 0.789753 1.041987 0.076 Uiso 1 1 calc GR . . . .
C45 C 1.1212(4) 0.8641(3) 1.0220(4) 0.0483(13) Uani 1 1 d . . . . .
H45A H 1.119795 0.849233 0.973283 0.072 Uiso 1 1 calc GR . . . .
H45B H 1.178066 0.918203 1.063287 0.072 Uiso 1 1 calc GR . . . .
H45C H 1.067881 0.864942 1.006155 0.072 Uiso 1 1 calc GR . . . .
C46 C 1.1180(3) 0.8251(3) 1.1338(3) 0.0395(11) Uani 1 1 d . . . . .
H46A H 1.066604 0.829198 1.117375 0.059 Uiso 1 1 calc GR . . . .
H46B H 1.176277 0.877752 1.176660 0.059 Uiso 1 1 calc GR . . . .
H46C H 1.111206 0.783394 1.155454 0.059 Uiso 1 1 calc GR . . . .
B2 B 0.9095(3) 0.6666(3) 0.9826(3) 0.0282(9) Uani 1 1 d . . . . .
P1 P 1.00554(8) 0.23580(7) 0.47047(7) 0.0310(2) Uani 1 1 d . . . . .
P2 P 0.91982(9) 0.15065(9) 0.56180(10) 0.0473(4) Uani 1 1 d . . . . .
N1 N 0.8075(3) 0.2348(2) 0.4004(2) 0.0313(8) Uani 1 1 d . . . . .
N2 N 0.7350(3) 0.1064(2) 0.3369(2) 0.0329(8) Uani 1 1 d . . . . .
C1 C 0.8171(3) 0.1734(3) 0.4026(3) 0.0305(9) Uani 1 1 d . . . . .
C2 C 0.7201(3) 0.2066(3) 0.3337(3) 0.0375(10) Uani 1 1 d . . . . .
C3 C 0.6747(3) 0.1259(3) 0.2933(3) 0.0393(11) Uani 1 1 d . . . . .
C4 C 0.8791(3) 0.3214(3) 0.4553(3) 0.0380(10) Uani 1 1 d . . . . .
H4A H 0.935205 0.328589 0.498297 0.057 Uiso 1 1 calc GR . . . .
H4B H 0.857641 0.341910 0.480971 0.057 Uiso 1 1 calc GR . . . .
H4C H 0.892285 0.351674 0.423407 0.057 Uiso 1 1 calc GR . . . .
C5 C 0.6898(4) 0.2604(4) 0.3173(4) 0.0555(15) Uani 1 1 d . . . . .
H5A H 0.691188 0.283539 0.363663 0.083 Uiso 1 1 calc GR . . . .
H5B H 0.626819 0.228766 0.266600 0.083 Uiso 1 1 calc GR . . . .
H5C H 0.731225 0.304595 0.310839 0.083 Uiso 1 1 calc GR . . . .
C6 C 0.5801(4) 0.0632(4) 0.2160(3) 0.0525(14) Uani 1 1 d . . . . .
H6A H 0.584411 0.048831 0.170879 0.079 Uiso 1 1 calc GR . . . .
H6B H 0.543719 0.085198 0.201888 0.079 Uiso 1 1 calc GR . . . .
H6C H 0.550184 0.014503 0.224584 0.079 Uiso 1 1 calc GR . . . .
C7 C 0.7132(4) 0.0261(3) 0.3113(4) 0.0467(12) Uani 1 1 d . . . . .
H7A H 0.698412 0.008552 0.256031 0.070 Uiso 1 1 calc GR . . . .
H7B H 0.660005 -0.011966 0.310124 0.070 Uiso 1 1 calc GR . . . .
H7C H 0.766257 0.027002 0.350276 0.070 Uiso 1 1 calc GR . . . .
C8 C 0.9921(3) 0.2396(3) 0.3721(3) 0.0385(10) Uani 1 1 d . . . . .
C9 C 0.8895(4) 0.1885(4) 0.3000(3) 0.0525(14) Uani 1 1 d . . . . .
H9A H 0.858135 0.134198 0.299029 0.079 Uiso 1 1 calc GR . . . .
H9B H 0.882926 0.183442 0.247979 0.079 Uiso 1 1 calc GR . . . .
H9C H 0.861997 0.215171 0.306866 0.079 Uiso 1 1 calc GR . . . .
C10 C 1.0350(4) 0.2013(4) 0.3532(4) 0.0473(13) Uani 1 1 d . . . . .
H10A H 1.100819 0.232815 0.398412 0.071 Uiso 1 1 calc GR . . . .
H10B H 1.027440 0.201728 0.301621 0.071 Uiso 1 1 calc GR . . . .
H10C H 1.004138 0.145023 0.347709 0.071 Uiso 1 1 calc GR . . . .
C11 C 1.0373(4) 0.3265(4) 0.3776(4) 0.0504(13) Uani 1 1 d . . . . .
H11A H 1.015481 0.352835 0.396598 0.076 Uiso 1 1 calc GR . . . .
H11B H 1.020926 0.324728 0.323078 0.076 Uiso 1 1 calc GR . . . .
H11C H 1.104395 0.357502 0.416767 0.076 Uiso 1 1 calc GR . . . .
C12 C 1.1269(3) 0.2801(3) 0.5607(3) 0.0342(10) Uani 1 1 d . . . . .
C13 C 1.1398(4) 0.3168(4) 0.6409(3) 0.0566(16) Uani 1 1 d . . . . .
H13A H 1.127526 0.358041 0.638150 0.085 Uiso 1 1 calc GR . . . .
H13B H 1.203212 0.342043 0.688457 0.085 Uiso 1 1 calc GR . . . .
H13C H 1.096844 0.273490 0.646901 0.085 Uiso 1 1 calc GR . . . .
C14 C 1.1967(3) 0.3523(3) 0.5572(3) 0.0401(11) Uani 1 1 d . . . . .
H14A H 1.192311 0.333008 0.507571 0.060 Uiso 1 1 calc GR . . . .
H14B H 1.259145 0.377154 0.606280 0.060 Uiso 1 1 calc GR . . . .
H14C H 1.183278 0.392815 0.555468 0.060 Uiso 1 1 calc GR . . . .
C15 C 1.1480(4) 0.2174(3) 0.5632(4) 0.0525(14) Uani 1 1 d . . . . .
H15A H 1.109599 0.175169 0.573484 0.079 Uiso 1 1 calc GR . . . .
H15B H 1.213222 0.244205 0.607475 0.079 Uiso 1 1 calc GR . . . .
H15C H 1.134947 0.192539 0.510180 0.079 Uiso 1 1 calc GR . . . .
C16 C 0.8854(5) 0.0413(4) 0.5301(5) 0.075(2) Uani 1 1 d . . . . .
C17 C 0.9131(5) 0.0251(4) 0.4736(6) 0.088(3) Uani 1 1 d . . . . .
H17A H 0.877429 0.027778 0.421656 0.132 Uiso 1 1 calc GR . . . .
H17B H 0.900251 -0.029042 0.461949 0.132 Uiso 1 1 calc GR . . . .
H17C H 0.978976 0.066448 0.501374 0.132 Uiso 1 1 calc GR . . . .
C18 C 0.9421(6) 0.0361(6) 0.6103(7) 0.124(4) Uani 1 1 d . . . . .
H18A H 1.004657 0.060174 0.625901 0.186 Uiso 1 1 calc GR . . . .
H18B H 0.912911 -0.021109 0.601840 0.186 Uiso 1 1 calc GR . . . .
H18C H 0.945055 0.065922 0.654355 0.186 Uiso 1 1 calc GR . . . .
C19 C 0.7818(5) -0.0266(4) 0.4858(5) 0.075(2) Uani 1 1 d . . . . .
H19A H 0.763223 -0.018016 0.520998 0.113 Uiso 1 1 calc GR . . . .
H19B H 0.771421 -0.079838 0.474748 0.113 Uiso 1 1 calc GR . . . .
H19C H 0.745268 -0.024924 0.433510 0.113 Uiso 1 1 calc GR . . . .
C20 C 0.8417(4) 0.1591(4) 0.5839(3) 0.0528(15) Uani 1 1 d . . . . .
C21 C 0.8505(5) 0.1340(5) 0.6551(4) 0.086(3) Uani 1 1 d . . . . .
H21A H 0.817368 0.074659 0.634719 0.129 Uiso 1 1 calc GR . . . .
H21B H 0.824059 0.150895 0.677008 0.129 Uiso 1 1 calc GR . . . .
H21C H 0.915738 0.160285 0.698896 0.129 Uiso 1 1 calc GR . . . .
C22 C 0.7393(4) 0.1121(4) 0.5133(4) 0.0578(16) Uani 1 1 d . . . . .
H22A H 0.732577 0.128707 0.468080 0.087 Uiso 1 1 calc GR . . . .
H22B H 0.708512 0.123965 0.533333 0.087 Uiso 1 1 calc GR . . . .
H22C H 0.711085 0.053502 0.493485 0.087 Uiso 1 1 calc GR . . . .
C23 C 0.8831(5) 0.2496(4) 0.6154(4) 0.0675(19) Uani 1 1 d . . . . .
H23A H 0.947488 0.280266 0.663418 0.101 Uiso 1 1 calc GR . . . .
H23B H 0.848167 0.258909 0.631332 0.101 Uiso 1 1 calc GR . . . .
H23C H 0.880083 0.267848 0.571710 0.101 Uiso 1 1 calc GR . . . .
B1 B 0.9050(4) 0.1804(3) 0.4707(3) 0.0323(10) Uani 1 1 d . . . . .
Al1 Al 0.46467(9) 0.23686(8) -0.00742(8) 0.0269(3) Uani 1 1 d D . . . .
F1 F 0.2870(6) 0.2308(6) -0.1212(5) 0.0583(19) Uani 0.643(5) 1 d D . P B 1
F1A F 0.2596(9) 0.2002(8) -0.1469(8) 0.051(4) Uiso 0.357(5) 1 d D . P B 2
F2 F 0.3642(6) 0.3534(4) -0.1133(6) 0.072(2) Uani 0.643(5) 1 d D . P B 1
F2A F 0.2225(8) 0.1905(8) -0.2685(7) 0.080 Uiso 0.357(5) 1 d D . P B 2
F3 F 0.2437(4) 0.2497(5) -0.2320(3) 0.068(2) Uani 0.643(5) 1 d D . P B 1
F3A F 0.2571(17) 0.1138(10) -0.2196(17) 0.070(6) Uiso 0.357(5) 1 d D . P B 2
F4 F 0.2880(5) 0.1800(3) -0.3102(3) 0.0614(17) Uani 0.643(5) 1 d D . P B 1
F4A F 0.3399(7) 0.1820(6) -0.2947(6) 0.062(3) Uiso 0.357(5) 1 d D . P B 2
F5 F 0.3770(5) 0.1510(3) -0.2333(4) 0.0608(16) Uani 0.643(5) 1 d D . P B 1
F5A F 0.4826(8) 0.2771(7) -0.2017(9) 0.071(5) Uiso 0.357(5) 1 d D . P B 2
F6 F 0.2605(8) 0.1178(5) -0.2324(8) 0.077(4) Uani 0.643(5) 1 d D . P B 1
F6A F 0.4205(7) 0.1645(6) -0.1913(7) 0.052(3) Uiso 0.357(5) 1 d D . P B 2
F7 F 0.4817(5) 0.3045(5) -0.2076(4) 0.0649(18) Uani 0.643(5) 1 d D . P B 1
F7A F 0.4937(13) 0.3916(14) -0.1157(17) 0.096(11) Uiso 0.357(5) 1 d D . P B 2
F8 F 0.5023(7) 0.3962(5) -0.1154(5) 0.068(4) Uani 0.643(5) 1 d D . P B 1
F8A F 0.3507(11) 0.3469(11) -0.1435(10) 0.070(5) Uiso 0.357(5) 1 d D . P B 2
F9 F 0.3906(5) 0.3401(4) -0.2411(4) 0.0523(16) Uani 0.643(5) 1 d D . P B 1
F9A F 0.3651(10) 0.3351(10) -0.2387(8) 0.062(5) Uiso 0.357(5) 1 d D . P B 2
F10 F 0.3931(9) 0.0197(6) -0.0178(8) 0.129(4) Uani 0.688(7) 1 d D . P C 1
F10A F 0.2898(13) -0.0101(11) -0.1323(11) 0.077(5) Uani 0.312(7) 1 d D . P C 2
F11 F 0.2921(14) 0.0107(8) -0.1399(8) 0.206(10) Uani 0.688(7) 1 d D . P C 1
F11A F 0.1868(13) 0.0129(10) -0.1588(11) 0.105(11) Uani 0.312(7) 1 d D . P C 2
F12 F 0.2479(9) -0.0591(4) -0.0779(7) 0.142(5) Uani 0.688(7) 1 d D . P C 1
F12A F 0.1962(11) -0.0570(8) -0.0929(12) 0.078(6) Uani 0.312(7) 1 d D . P C 2
F13 F 0.4633(4) 0.1416(5) 0.1038(5) 0.091(3) Uani 0.688(7) 1 d D . P C 1
F13A F 0.4153(10) 0.0371(9) 0.0204(9) 0.060(4) Uiso 0.312(7) 1 d D . P C 2
F14 F 0.3454(5) 0.0358(5) 0.0852(5) 0.0568(17) Uani 0.688(7) 1 d D . P C 1
F14A F 0.3316(15) 0.0133(11) 0.0628(13) 0.084(9) Uiso 0.312(7) 1 d D . P C 2
F15 F 0.3579(7) 0.1484(5) 0.1080(4) 0.108(3) Uani 0.688(7) 1 d D . P C 1
F15A F 0.4507(10) 0.1394(8) 0.1180(8) 0.056(4) Uiso 0.312(7) 1 d D . P C 2
F16 F 0.1836(5) 0.0133(8) -0.0309(7) 0.131(5) Uani 0.688(7) 1 d D . P C 1
F16A F 0.2100(12) 0.0523(10) 0.0076(11) 0.082(6) Uiso 0.312(7) 1 d D . P C 2
F17 F 0.1755(6) 0.0293(9) -0.1399(6) 0.176(8) Uani 0.688(7) 1 d D . P C 1
F17A F 0.235(2) 0.1391(18) -0.0402(18) 0.171(18) Uiso 0.312(7) 1 d D . P C 2
F18 F 0.2339(9) 0.1339(9) -0.0348(8) 0.147(7) Uani 0.688(7) 1 d D . P C 1
F18A F 0.3373(10) 0.1635(10) 0.0839(9) 0.081(5) Uiso 0.312(7) 1 d D . P C 2
F19 F 0.6440(6) 0.5185(3) 0.1729(4) 0.115(3) Uani 0.744(5) 1 d D U P C 1
F19A F 0.6074(10) 0.5182(9) 0.1882(8) 0.060(4) Uiso 0.256(5) 1 d D U P C 2
F20 F 0.6835(4) 0.4382(8) 0.1729(7) 0.178(5) Uani 0.744(5) 1 d D U P C 1
F20A F 0.6661(11) 0.4687(12) 0.1481(11) 0.080 Uiso 0.256(5) 1 d D U P C 2
F21 F 0.5898(5) 0.4347(4) 0.0582(4) 0.131(4) Uani 0.744(5) 1 d D U P C 1
F21A F 0.5466(7) 0.4644(6) 0.0624(6) 0.035(3) Uiso 0.256(5) 1 d D U P C 2
F22 F 0.6370(7) 0.4452(3) 0.2746(3) 0.136(4) Uani 0.744(5) 1 d D . P C 1
F22A F 0.5693(10) 0.4310(8) 0.2641(8) 0.050(3) Uiso 0.256(5) 1 d D . P C 2
F23 F 0.4874(7) 0.3316(7) 0.2114(5) 0.198(7) Uani 0.744(5) 1 d D . P C 1
F23A F 0.5360(12) 0.3082(8) 0.2135(10) 0.062(4) Uiso 0.256(5) 1 d D . P C 2
F24 F 0.6053(9) 0.3340(6) 0.2186(5) 0.195(6) Uani 0.744(5) 1 d D . P C 1
F24A F 0.6619(10) 0.4119(14) 0.2598(12) 0.094(6) Uiso 0.256(5) 1 d D . P C 2
F25 F 0.5130(6) 0.4704(5) 0.1871(6) 0.133(3) Uani 0.744(5) 1 d D . P C 1
F25A F 0.4420(9) 0.4199(7) 0.1289(7) 0.036(3) Uiso 0.256(5) 1 d D . P C 2
F26 F 0.4533(8) 0.4278(8) 0.0525(6) 0.180(5) Uani 0.744(5) 1 d D . P C 1
F26A F 0.3920(12) 0.3346(11) 0.0124(8) 0.088(5) Uiso 0.256(5) 1 d D . P C 2
F27 F 0.3887(6) 0.3441(10) 0.0927(8) 0.211(7) Uani 0.744(5) 1 d D . P C 1
F27A F 0.3914(12) 0.2969(9) 0.1079(11) 0.077(5) Uiso 0.256(5) 1 d D . P C 2
F28 F 0.7397(4) 0.2164(4) 0.0966(4) 0.079(2) Uani 0.692(5) 1 d D . P C 1
F28A F 0.7751(11) 0.2934(12) 0.1540(11) 0.096(6) Uiso 0.308(5) 1 d D . P C 2
F29 F 0.7602(5) 0.3342(5) 0.1450(5) 0.132(4) Uani 0.692(5) 1 d D . P C 1
F29A F 0.7198(11) 0.3695(8) 0.1164(9) 0.084(4) Uiso 0.308(5) 1 d D . P C 2
F30 F 0.6707(5) 0.2212(7) 0.1498(4) 0.120(4) Uani 0.692(5) 1 d D . P C 1
F30A F 0.6719(9) 0.2809(8) 0.1666(8) 0.069(4) Uiso 0.308(5) 1 d D . P C 2
F31 F 0.7347(6) 0.3011(8) 0.0057(8) 0.117(5) Uani 0.692(5) 1 d D . P C 1
F31A F 0.7361(8) 0.2997(9) -0.0028(8) 0.037(3) Uiso 0.308(5) 1 d D . P C 2
F32 F 0.5855(5) 0.2487(6) -0.1007(4) 0.109(3) Uani 0.692(5) 1 d D . P C 1
F32A F 0.6001(10) 0.1983(8) -0.0980(8) 0.086(4) Uiso 0.308(5) 1 d D . P C 2
F33 F 0.6710(5) 0.3557(4) 0.0126(6) 0.087(2) Uani 0.692(5) 1 d D . P C 1
F33A F 0.6306(8) 0.3162(8) -0.0382(8) 0.050(3) Uiso 0.308(5) 1 d D . P C 2
F34 F 0.6051(5) 0.1306(4) -0.0679(5) 0.098(3) Uani 0.692(5) 1 d D . P C 1
F34A F 0.6969(7) 0.1645(7) 0.0241(7) 0.052(3) Uiso 0.308(5) 1 d D . P C 2
F35 F 0.4783(4) 0.1129(4) -0.1003(4) 0.095(2) Uani 0.692(5) 1 d D . P C 1
F35A F 0.5507(8) 0.0905(8) -0.0442(7) 0.054(3) Uiso 0.308(5) 1 d D . P C 2
F36 F 0.5566(7) 0.0936(5) 0.0087(8) 0.135(4) Uani 0.692(5) 1 d D . P C 1
F36A F 0.6280(9) 0.1388(8) 0.0914(8) 0.062(3) Uiso 0.308(5) 1 d D . P C 2
O1 O 0.4413(2) 0.2630(2) -0.0894(2) 0.0467(9) Uani 1 1 d . . . . .
O2 O 0.3653(5) 0.1489(5) -0.0350(7) 0.058(3) Uani 0.688(7) 1 d D . P C 1
O2A O 0.3722(9) 0.1421(7) -0.0395(8) 0.018(3) Uiso 0.312(7) 1 d D . P C 2
O3 O 0.4817(4) 0.3063(3) 0.0673(3) 0.0515(14) Uani 0.744(5) 1 d D . P C 1
O3A O 0.5305(8) 0.3136(7) 0.0906(7) 0.021(2) Uiso 0.256(5) 1 d . . P C 2
O4 O 0.5605(4) 0.2390(4) 0.0322(4) 0.0431(14) Uani 0.692(5) 1 d D . P C 1
O4A O 0.5371(7) 0.2058(7) 0.0025(7) 0.028(3) Uiso 0.308(5) 1 d D . P C 2
C47 C 0.3833(3) 0.2559(3) -0.1633(3) 0.0321(9) Uani 1 1 d D . . . .
C48 C 0.3180(5) 0.2732(5) -0.1581(5) 0.0447(19) Uani 0.643(5) 1 d D U P B 1
C48A C 0.2780(8) 0.1890(7) -0.1996(7) 0.037(3) Uiso 0.357(5) 1 d D U P B 2
C49 C 0.3265(6) 0.1759(5) -0.2365(5) 0.051(2) Uani 0.643(5) 1 d D U P B 1
C49A C 0.4051(9) 0.2188(8) -0.2138(8) 0.055(4) Uiso 0.357(5) 1 d D U P B 2
C50 C 0.4415(5) 0.3265(5) -0.1820(4) 0.0443(19) Uani 0.643(5) 1 d D U P B 1
C50A C 0.4011(9) 0.3368(8) -0.1626(8) 0.042(3) Uiso 0.357(5) 1 d D U P B 2
C51 C 0.3214(3) 0.0844(3) -0.0217(3) 0.0368(10) Uani 1 1 d D . . . .
C52 C 0.3150(8) 0.0109(6) -0.0656(7) 0.101(5) Uani 0.688(7) 1 d D . P C 1
C52A C 0.2478(8) 0.0044(6) -0.1038(7) 0.042(4) Uani 0.312(7) 1 d D . P C 2
C53 C 0.3726(5) 0.1035(5) 0.0718(5) 0.055(2) Uani 0.688(7) 1 d D U P C 1
C53A C 0.3838(8) 0.0697(7) 0.0460(7) 0.040(4) Uiso 0.312(7) 1 d D U P C 2
C54 C 0.2254(6) 0.0653(7) -0.0573(7) 0.128(7) Uani 0.688(7) 1 d D U P C 1
C54A C 0.2742(9) 0.1088(9) 0.0050(9) 0.063(5) Uiso 0.312(7) 1 d D U P C 2
C55 C 0.5319(5) 0.3773(5) 0.1290(4) 0.0304(9) Uani 0.744(5) 1 d D . P C 1
C55A C 0.5338(10) 0.3771(11) 0.1314(10) 0.0304(9) Uani 0.256(5) 1 d D . P C 2
C56 C 0.6098(6) 0.4430(5) 0.1322(6) 0.117(6) Uani 0.744(5) 1 d D U P C 1
C56A C 0.5901(12) 0.4587(11) 0.1321(9) 0.073(9) Uiso 0.256(5) 1 d D U P C 2
C57 C 0.5638(7) 0.3695(6) 0.2121(6) 0.231(14) Uani 0.744(5) 1 d D U P C 1
C57A C 0.5736(9) 0.3830(8) 0.2196(8) 0.025(4) Uiso 0.256(5) 1 d D U P C 2
C58 C 0.4705(8) 0.4068(7) 0.1177(7) 0.174(10) Uani 0.744(5) 1 d D U P C 1
C58A C 0.4384(9) 0.3591(8) 0.0928(8) 0.031(4) Uiso 0.256(5) 1 d D U P C 2
C59 C 0.6167(6) 0.2282(4) 0.0215(5) 0.033(4) Uani 0.692(5) 1 d D . P C 1
C59A C 0.6248(10) 0.2303(8) 0.0300(9) 0.038(10) Uiso 0.308(5) 1 d D . P C 2
C60 C 0.6957(6) 0.2486(6) 0.1052(6) 0.091(4) Uani 0.692(5) 1 d D . P C 1
C60A C 0.6984(11) 0.2953(10) 0.1189(9) 0.081(8) Uiso 0.308(5) 1 d D . P C 2
C61 C 0.6548(7) 0.2854(6) -0.0149(7) 0.125(8) Uani 0.692(5) 1 d D . P C 1
C61A C 0.6518(10) 0.2653(9) -0.0241(9) 0.045(5) Uiso 0.308(5) 1 d D . P C 2
C62 C 0.5642(6) 0.1413(6) -0.0356(6) 0.097(5) Uani 0.692(5) 1 d D . P C 1
C62A C 0.6285(9) 0.1576(8) 0.0287(9) 0.054(5) Uiso 0.308(5) 1 d D . P C 2
Al2 Al 0.52176(9) 0.25751(7) 0.51459(8) 0.0256(3) Uani 1 1 d . . . . .
F37 F 0.8219(2) 0.48353(19) 0.5588(3) 0.0631(10) Uani 1 1 d . . . . .
F38 F 0.7572(2) 0.35527(18) 0.5237(2) 0.0455(7) Uani 1 1 d . . . . .
F39 F 0.8069(2) 0.4305(2) 0.6418(2) 0.0549(8) Uani 1 1 d . . . . .
F40 F 0.6772(2) 0.49028(19) 0.4553(2) 0.0528(8) Uani 1 1 d . . . . .
F41 F 0.6510(2) 0.3771(2) 0.3980(2) 0.0520(8) Uani 1 1 d . . . . .
F42 F 0.5449(2) 0.37660(19) 0.39846(18) 0.0476(7) Uani 1 1 d . . . . .
F43 F 0.6807(2) 0.44387(18) 0.64719(18) 0.0470(7) Uani 1 1 d . . . . .
F44 F 0.7554(2) 0.54029(17) 0.6214(2) 0.0496(8) Uani 1 1 d . . . . .
F45 F 0.6078(2) 0.47000(17) 0.54913(19) 0.0433(7) Uani 1 1 d . . . . .
F46 F 0.3760(10) 0.0093(8) 0.4135(8) 0.063(4) Uani 0.634(8) 1 d D . P D 1
F46A F 0.5334(8) 0.0605(7) 0.4348(8) 0.049(3) Uiso 0.366(8) 1 d D . P D 2
F47 F 0.3640(7) -0.0318(4) 0.3032(5) 0.0464(19) Uani 0.634(8) 1 d D . P D 1
F47A F 0.5119(9) 0.0732(7) 0.3261(7) 0.051(3) Uiso 0.366(8) 1 d D . P D 2
F48 F 0.4987(6) 0.0359(5) 0.4229(4) 0.060(2) Uani 0.634(8) 1 d D . P D 1
F48A F 0.5999(12) 0.1805(11) 0.4336(13) 0.070(9) Uiso 0.366(8) 1 d D . P D 2
F49 F 0.2768(3) 0.0420(4) 0.3018(4) 0.0546(16) Uani 0.634(8) 1 d D . P D 1
F49A F 0.3741(12) 0.0040(13) 0.4172(11) 0.036(4) Uiso 0.366(8) 1 d D . P D 2
F50 F 0.3278(6) 0.0610(4) 0.2267(3) 0.0565(17) Uani 0.634(8) 1 d D . P D 1
F50A F 0.3442(13) -0.0331(11) 0.2968(11) 0.056(6) Uiso 0.366(8) 1 d D . P D 2
F51 F 0.3605(10) 0.1654(8) 0.3094(9) 0.067(6) Uani 0.634(8) 1 d D . P D 1
F51A F 0.2839(7) 0.0209(7) 0.3205(7) 0.050(3) Uiso 0.366(8) 1 d D . P D 2
F52 F 0.5073(10) 0.2030(7) 0.3273(9) 0.091(6) Uani 0.634(8) 1 d D . P D 1
F52A F 0.3589(16) 0.1622(14) 0.3064(18) 0.063(10) Uiso 0.366(8) 1 d D . P D 2
F53 F 0.4956(5) 0.0891(4) 0.2986(5) 0.070(2) Uani 0.634(8) 1 d D . P D 1
F53A F 0.3669(8) 0.0816(7) 0.2342(7) 0.056(4) Uiso 0.366(8) 1 d D . P D 2
F54 F 0.5982(5) 0.1787(5) 0.4282(8) 0.066(5) Uani 0.634(8) 1 d D . P D 1
F54A F 0.4980(12) 0.2038(13) 0.3223(15) 0.059(5) Uiso 0.366(8) 1 d D . P D 2
F55 F 0.4940(2) 0.36225(18) 0.63716(17) 0.0427(7) Uani 1 1 d . . . . .
F56 F 0.3892(2) 0.23672(19) 0.59435(19) 0.0451(7) Uani 1 1 d . . . . .
F57 F 0.3564(2) 0.3235(2) 0.5897(2) 0.0529(8) Uani 1 1 d . . . . .
F58 F 0.4418(2) 0.42666(17) 0.5291(2) 0.0451(7) Uani 1 1 d . . . . .
F59 F 0.2940(2) 0.34007(19) 0.44364(19) 0.0452(7) Uani 1 1 d . . . . .
F60 F 0.3800(2) 0.35551(19) 0.40386(19) 0.0459(7) Uani 1 1 d . . . . .
F61 F 0.2564(2) 0.1956(2) 0.35213(19) 0.0538(8) Uani 1 1 d . . . . .
F62 F 0.3014(2) 0.14304(17) 0.4345(2) 0.0465(7) Uani 1 1 d . . . . .
F63 F 0.2259(2) 0.18783(19) 0.4412(2) 0.0506(8) Uani 1 1 d . . . . .
F64 F 0.4865(2) 0.1767(2) 0.6962(2) 0.0520(8) Uani 1 1 d . . . . .
F65 F 0.5547(2) 0.11901(19) 0.7048(2) 0.0517(8) Uani 1 1 d . . . . .
F66 F 0.4533(2) 0.10261(18) 0.5858(2) 0.0549(8) Uani 1 1 d . . . . .
F67 F 0.6029(2) 0.1381(2) 0.59250(19) 0.0510(8) Uani 1 1 d . . . . .
F68 F 0.7031(2) 0.2647(2) 0.6332(2) 0.0540(8) Uani 1 1 d . . . . .
F69 F 0.7176(2) 0.21101(19) 0.72038(19) 0.0457(7) Uani 1 1 d . . . . .
F70 F 0.6197(2) 0.33471(18) 0.76176(18) 0.0450(7) Uani 1 1 d . . . . .
F71 F 0.6883(2) 0.2803(2) 0.81572(18) 0.0535(8) Uani 1 1 d . . . . .
F72 F 0.7380(2) 0.36335(19) 0.7659(2) 0.0537(8) Uani 1 1 d . . . . .
O5 O 0.6102(2) 0.32486(17) 0.51081(19) 0.0290(6) Uani 1 1 d . . . . .
O6 O 0.4688(2) 0.16133(18) 0.44672(19) 0.0317(6) Uani 1 1 d . . . . .
O7 O 0.4513(2) 0.28988(18) 0.49082(19) 0.0295(6) Uani 1 1 d . . . . .
O8 O 0.5584(2) 0.25693(19) 0.61105(19) 0.0317(7) Uani 1 1 d . . . . .
C63 C 0.6691(3) 0.4020(3) 0.5255(3) 0.0300(9) Uani 1 1 d . . . . .
C64 C 0.7653(3) 0.4187(3) 0.5628(3) 0.0406(11) Uani 1 1 d . . . . .
C65 C 0.6354(4) 0.4122(3) 0.4434(3) 0.0383(10) Uani 1 1 d . . . . .
C66 C 0.6788(3) 0.4651(3) 0.5862(3) 0.0369(10) Uani 1 1 d . . . . .
C67 C 0.4408(3) 0.1105(3) 0.3753(3) 0.0343(10) Uani 1 1 d D . . . .
C68 C 0.4187(5) 0.0279(4) 0.3776(5) 0.043(2) Uani 0.634(8) 1 d D . P D 1
C68A C 0.5239(7) 0.1060(7) 0.3947(7) 0.033(3) Uiso 0.366(8) 1 d D . P D 2
C69 C 0.3480(6) 0.0931(5) 0.3006(5) 0.053(3) Uani 0.634(8) 1 d D . P D 1
C69A C 0.3612(7) 0.0252(6) 0.3542(7) 0.030(3) Uiso 0.366(8) 1 d D . P D 2
C70 C 0.5124(6) 0.1469(5) 0.3567(5) 0.062(3) Uani 0.634(8) 1 d D . P D 1
C70A C 0.4175(8) 0.1433(7) 0.3094(7) 0.036(3) Uiso 0.366(8) 1 d D . P D 2
C71 C 0.3833(3) 0.2861(3) 0.4918(3) 0.0295(9) Uani 1 1 d . . . . .
C72 C 0.4058(3) 0.3024(3) 0.5797(3) 0.0376(10) Uani 1 1 d . . . . .
C73 C 0.3749(3) 0.3535(3) 0.4671(3) 0.0343(10) Uani 1 1 d . . . . .
C74 C 0.2907(3) 0.2023(3) 0.4297(3) 0.0389(10) Uani 1 1 d . . . . .
C75 C 0.5980(3) 0.2321(3) 0.6677(3) 0.0299(9) Uani 1 1 d . . . . .
C76 C 0.5222(4) 0.1560(3) 0.6634(3) 0.0418(11) Uani 1 1 d . . . . .
C77 C 0.6566(4) 0.2110(3) 0.6538(3) 0.0371(10) Uani 1 1 d . . . . .
C78 C 0.6613(4) 0.3030(3) 0.7538(3) 0.0384(10) Uani 1 1 d . . . . .

loop_
_atom_site_aniso_label
_atom_site_aniso_U_11
_atom_site_aniso_U_22
_atom_site_aniso_U_33
_atom_site_aniso_U_23
_atom_site_aniso_U_13
_atom_site_aniso_U_12
Cl1 0.0626(10) 0.0503(9) 0.0909(13) 0.0254(9) 0.0416(10) 0.0311(8)
Cl2 0.0866(14) 0.1207(18) 0.0843(14) 0.0447(13) 0.0484(12) 0.0742(14)
C79 0.097(6) 0.109(7) 0.060(5) 0.026(5) 0.024(4) 0.078(6)
Cl3 0.093(3) 0.0283(17) 0.076(3) -0.0003(16) 0.024(2) 0.0171(19)
Cl3A 0.065(2) 0.087(3) 0.079(3) 0.031(2) 0.042(2) 0.046(2)
Cl4 0.45(2) 0.375(18) 0.077(4) 0.085(7) 0.111(8) 0.328(17)
Cl4A 0.149(11) 0.161(12) 0.80(5) -0.06(2) 0.12(2) 0.091(10)
P3 0.0349(6) 0.0463(7) 0.0402(7) 0.0278(6) 0.0263(6) 0.0266(6)
P4 0.0284(5) 0.0354(6) 0.0277(5) 0.0135(5) 0.0170(5) 0.0188(5)
N3 0.0296(18) 0.0284(18) 0.0265(18) 0.0112(15) 0.0155(15) 0.0165(15)
N4 0.0310(18) 0.0279(18) 0.0293(18) 0.0117(15) 0.0184(16) 0.0174(15)
C24 0.028(2) 0.029(2) 0.032(2) 0.0124(17) 0.0190(18) 0.0172(18)
C25 0.032(2) 0.038(2) 0.028(2) 0.0171(19) 0.0176(19) 0.023(2)
C26 0.034(2) 0.036(2) 0.030(2) 0.0160(19) 0.0191(19) 0.024(2)
C27 0.038(2) 0.028(2) 0.035(2) 0.0110(19) 0.018(2) 0.017(2)
C28 0.031(2) 0.040(3) 0.030(2) 0.010(2) 0.012(2) 0.016(2)
C29 0.045(3) 0.046(3) 0.046(3) 0.026(2) 0.025(2) 0.032(2)
C30 0.037(2) 0.028(2) 0.044(3) 0.013(2) 0.019(2) 0.018(2)
C31 0.039(2) 0.042(3) 0.039(3) 0.025(2) 0.022(2) 0.025(2)
C32 0.067(4) 0.061(4) 0.063(4) 0.048(3) 0.044(3) 0.040(3)
C33 0.073(4) 0.046(3) 0.057(4) 0.028(3) 0.038(3) 0.040(3)
C34 0.044(3) 0.056(3) 0.063(4) 0.036(3) 0.029(3) 0.033(3)
C35 0.036(2) 0.060(3) 0.040(3) 0.028(2) 0.027(2) 0.029(2)
C36 0.053(3) 0.092(5) 0.045(3) 0.029(3) 0.035(3) 0.042(4)
C37 0.034(3) 0.097(5) 0.052(4) 0.023(4) 0.026(3) 0.020(3)
C38 0.097(5) 0.126(6) 0.109(6) 0.086(5) 0.090(5) 0.094(5)
C39 0.036(2) 0.049(3) 0.031(2) 0.015(2) 0.022(2) 0.027(2)
C40 0.047(3) 0.080(4) 0.036(3) 0.023(3) 0.029(2) 0.038(3)
C41 0.050(3) 0.060(4) 0.038(3) 0.007(3) 0.023(3) 0.031(3)
C42 0.048(3) 0.075(4) 0.035(3) 0.030(3) 0.028(2) 0.041(3)
C43 0.028(2) 0.039(2) 0.032(2) 0.012(2) 0.0177(19) 0.0150(19)
C44 0.027(2) 0.066(4) 0.041(3) 0.013(3) 0.017(2) 0.022(2)
C45 0.043(3) 0.038(3) 0.056(3) 0.020(2) 0.033(3) 0.015(2)
C46 0.031(2) 0.037(3) 0.033(2) 0.005(2) 0.017(2) 0.013(2)
B2 0.029(2) 0.029(2) 0.028(2) 0.0120(19) 0.017(2) 0.018(2)
P1 0.0287(5) 0.0338(6) 0.0312(6) 0.0136(5) 0.0200(5) 0.0163(5)
P2 0.0334(6) 0.0532(8) 0.0558(9) 0.0394(7) 0.0256(6) 0.0228(6)
N1 0.0317(18) 0.036(2) 0.0277(18) 0.0133(16) 0.0163(16) 0.0222(17)
N2 0.0337(19) 0.0293(19) 0.033(2) 0.0062(16) 0.0213(17) 0.0169(16)
C1 0.035(2) 0.032(2) 0.032(2) 0.0135(18) 0.024(2) 0.0192(19)
C2 0.034(2) 0.046(3) 0.029(2) 0.013(2) 0.014(2) 0.025(2)
C3 0.032(2) 0.050(3) 0.027(2) 0.010(2) 0.015(2) 0.023(2)
C4 0.042(3) 0.034(2) 0.040(3) 0.014(2) 0.023(2) 0.026(2)
C5 0.050(3) 0.067(4) 0.045(3) 0.021(3) 0.019(3) 0.042(3)
C6 0.038(3) 0.055(3) 0.036(3) 0.003(2) 0.014(2) 0.022(3)
C7 0.049(3) 0.034(3) 0.055(3) 0.011(2) 0.035(3) 0.020(2)
C8 0.041(3) 0.046(3) 0.036(2) 0.018(2) 0.027(2) 0.025(2)
C9 0.045(3) 0.073(4) 0.032(3) 0.018(3) 0.025(2) 0.027(3)
C10 0.058(3) 0.058(3) 0.049(3) 0.024(3) 0.043(3) 0.036(3)
C11 0.062(3) 0.054(3) 0.051(3) 0.034(3) 0.039(3) 0.036(3)
C12 0.030(2) 0.037(2) 0.034(2) 0.0150(19) 0.020(2) 0.0165(19)
C13 0.034(3) 0.064(4) 0.034(3) 0.007(3) 0.017(2) 0.012(3)
C14 0.035(2) 0.041(3) 0.047(3) 0.018(2) 0.027(2) 0.020(2)
C15 0.037(3) 0.047(3) 0.060(4) 0.030(3) 0.019(3) 0.025(2)
C16 0.052(4) 0.055(4) 0.110(6) 0.061(4) 0.038(4) 0.030(3)
C17 0.058(4) 0.050(4) 0.166(9) 0.053(5) 0.064(5) 0.038(3)
C18 0.086(6) 0.088(6) 0.140(9) 0.082(7) 0.027(6) 0.047(5)
C19 0.062(4) 0.051(4) 0.099(6) 0.044(4) 0.047(4) 0.022(3)
C20 0.043(3) 0.065(4) 0.035(3) 0.024(3) 0.025(2) 0.019(3)
C21 0.060(4) 0.108(6) 0.051(4) 0.041(4) 0.035(4) 0.021(4)
C22 0.041(3) 0.082(4) 0.048(3) 0.026(3) 0.033(3) 0.028(3)
C23 0.058(4) 0.085(5) 0.046(3) 0.022(3) 0.037(3) 0.029(4)
B1 0.033(2) 0.026(2) 0.044(3) 0.016(2) 0.025(2) 0.018(2)
Al1 0.0294(6) 0.0262(6) 0.0263(6) 0.0098(5) 0.0176(5) 0.0161(5)
F1 0.073(5) 0.093(6) 0.075(5) 0.061(5) 0.061(5) 0.067(5)
F2 0.113(6) 0.065(4) 0.079(6) 0.026(4) 0.066(5) 0.070(5)
F3 0.069(4) 0.130(6) 0.056(3) 0.062(4) 0.042(3) 0.080(4)
F4 0.082(4) 0.064(4) 0.023(2) 0.009(2) 0.019(3) 0.047(3)
F5 0.082(4) 0.056(3) 0.060(4) 0.019(3) 0.040(4) 0.054(3)
F6 0.072(5) 0.032(3) 0.060(6) 0.008(3) 0.025(4) 0.005(3)
F7 0.083(4) 0.098(5) 0.080(4) 0.059(4) 0.070(4) 0.068(4)
F8 0.080(6) 0.024(3) 0.029(3) 0.007(2) 0.012(3) 0.008(2)
F9 0.068(4) 0.065(4) 0.044(3) 0.039(3) 0.034(3) 0.047(4)
F10 0.264(14) 0.137(8) 0.166(11) 0.112(8) 0.175(11) 0.171(10)
F10A 0.125(14) 0.038(8) 0.064(11) 0.017(7) 0.067(10) 0.035(8)
F11 0.47(3) 0.107(10) 0.149(10) 0.091(8) 0.246(15) 0.164(13)
F11A 0.103(19) 0.043(8) 0.036(8) 0.010(6) -0.007(9) 0.010(9)
F12 0.216(14) 0.030(4) 0.100(7) 0.013(4) 0.093(9) 0.023(6)
F12A 0.087(11) 0.037(7) 0.089(11) 0.016(6) 0.075(10) 0.001(7)
F13 0.041(3) 0.130(7) 0.086(5) 0.085(5) 0.033(3) 0.036(4)
F14 0.069(4) 0.054(4) 0.054(4) 0.038(4) 0.043(3) 0.030(3)
F15 0.210(10) 0.123(6) 0.062(4) 0.048(4) 0.089(6) 0.131(7)
F16 0.053(4) 0.224(12) 0.138(9) 0.137(9) 0.071(6) 0.067(6)
F17 0.031(4) 0.250(17) 0.081(8) 0.094(10) 0.010(5) -0.004(6)
F18 0.199(11) 0.301(17) 0.232(13) 0.229(14) 0.192(12) 0.238(14)
F19 0.156(7) 0.027(3) 0.082(4) 0.006(3) 0.067(5) 0.010(3)
F20 0.039(3) 0.252(13) 0.189(10) 0.075(9) 0.053(5) 0.070(6)
F21 0.137(6) 0.086(5) 0.079(4) 0.023(4) 0.082(5) -0.010(4)
F22 0.181(9) 0.049(3) 0.023(3) 0.002(2) 0.003(4) 0.030(5)
F23 0.126(7) 0.216(11) 0.088(6) 0.021(6) 0.088(6) -0.020(7)
F24 0.225(11) 0.147(8) 0.111(7) 0.043(6) -0.008(7) 0.156(9)
F25 0.153(8) 0.111(6) 0.153(8) 0.018(6) 0.096(7) 0.090(6)
F26 0.207(11) 0.238(13) 0.133(8) 0.117(9) 0.058(8) 0.188(11)
F27 0.078(6) 0.37(2) 0.210(12) 0.132(13) 0.094(7) 0.132(10)
F28 0.070(4) 0.134(6) 0.101(5) 0.077(5) 0.061(4) 0.085(4)
F29 0.067(5) 0.108(7) 0.082(5) -0.047(5) 0.007(4) 0.021(5)
F30 0.128(6) 0.279(12) 0.085(5) 0.130(7) 0.084(5) 0.168(8)
F31 0.100(6) 0.162(8) 0.234(12) 0.155(9) 0.142(8) 0.107(6)
F32 0.117(6) 0.233(10) 0.084(5) 0.113(6) 0.081(5) 0.137(7)
F33 0.084(4) 0.052(4) 0.150(7) 0.048(4) 0.076(5) 0.048(4)
F34 0.084(4) 0.079(4) 0.114(6) -0.005(4) 0.059(4) 0.045(4)
F35 0.041(3) 0.061(4) 0.105(5) -0.020(3) 0.017(3) 0.020(3)
F36 0.155(8) 0.076(5) 0.280(14) 0.121(8) 0.169(10) 0.082(6)
O1 0.0398(19) 0.052(2) 0.0375(19) 0.0265(17) 0.0159(16) 0.0256(17)
O2 0.037(3) 0.049(4) 0.102(6) 0.050(4) 0.042(4) 0.029(3)
O3 0.063(4) 0.044(3) 0.043(3) 0.007(2) 0.029(3) 0.033(3)
O4 0.035(3) 0.068(4) 0.039(3) 0.026(3) 0.024(3) 0.035(3)
C47 0.038(2) 0.036(2) 0.026(2) 0.0145(18) 0.0184(19) 0.025(2)
C48 0.060(5) 0.057(5) 0.047(5) 0.033(4) 0.037(4) 0.044(4)
C49 0.070(6) 0.048(5) 0.042(5) 0.017(4) 0.032(4) 0.039(5)
C50 0.050(5) 0.044(4) 0.038(4) 0.018(4) 0.025(4) 0.027(4)
C51 0.038(2) 0.029(2) 0.040(3) 0.014(2) 0.025(2) 0.015(2)
C52 0.129(13) 0.076(9) 0.080(10) 0.044(8) 0.072(10) 0.036(9)
C52A 0.030(8) 0.033(8) 0.029(8) 0.001(6) 0.018(7) -0.001(7)
C53 0.047(5) 0.055(5) 0.062(6) 0.036(4) 0.028(4) 0.030(4)
C54 0.043(6) 0.186(15) 0.104(11) 0.102(11) 0.041(7) 0.029(8)
C55 0.032(2) 0.032(2) 0.028(2) 0.0099(18) 0.0181(19) 0.0196(19)
C55A 0.032(2) 0.032(2) 0.028(2) 0.0099(18) 0.0181(19) 0.0196(19)
C56 0.080(8) 0.067(7) 0.137(12) -0.001(7) 0.081(9) -0.007(6)
C57 0.29(2) 0.092(10) 0.058(8) -0.035(7) -0.062(11) 0.140(13)
C58 0.103(11) 0.122(13) 0.183(18) -0.058(13) 0.058(12) 0.047(11)
C59 0.036(5) 0.039(6) 0.037(5) 0.013(3) 0.025(4) 0.027(4)
C60 0.073(7) 0.150(13) 0.071(8) 0.046(8) 0.031(6) 0.089(9)
C61 0.130(12) 0.105(10) 0.31(3) 0.157(14) 0.188(17) 0.105(10)
C62 0.069(7) 0.065(7) 0.134(12) 0.009(8) 0.052(8) 0.040(6)
Al2 0.0279(6) 0.0237(6) 0.0283(6) 0.0119(5) 0.0176(5) 0.0157(5)
F37 0.0407(17) 0.0404(17) 0.110(3) 0.0343(19) 0.049(2) 0.0188(14)
F38 0.0409(15) 0.0416(16) 0.0617(19) 0.0186(14) 0.0330(15) 0.0267(14)
F39 0.0411(16) 0.0480(18) 0.0471(19) 0.0086(15) 0.0102(15) 0.0266(15)
F40 0.071(2) 0.0421(17) 0.069(2) 0.0387(16) 0.0511(19) 0.0350(16)
F41 0.075(2) 0.061(2) 0.0540(19) 0.0343(16) 0.0504(18) 0.0455(18)
F42 0.0474(17) 0.0561(19) 0.0392(16) 0.0256(14) 0.0208(14) 0.0337(15)
F43 0.066(2) 0.0447(17) 0.0374(16) 0.0168(13) 0.0325(15) 0.0352(16)
F44 0.0443(16) 0.0271(14) 0.059(2) 0.0096(13) 0.0254(15) 0.0163(13)
F45 0.0460(16) 0.0362(15) 0.0584(19) 0.0205(14) 0.0327(15) 0.0287(14)
F46 0.080(6) 0.030(4) 0.071(6) 0.028(3) 0.051(4) 0.019(3)
F47 0.048(5) 0.019(3) 0.038(3) -0.0061(18) 0.011(3) 0.016(3)
F48 0.071(5) 0.048(4) 0.054(4) 0.013(3) 0.020(4) 0.049(4)
F49 0.029(3) 0.050(4) 0.050(4) 0.007(3) 0.013(2) 0.014(2)
F50 0.072(5) 0.065(4) 0.023(2) 0.011(2) 0.020(3) 0.043(4)
F51 0.114(11) 0.066(7) 0.041(5) 0.031(4) 0.034(4) 0.076(7)
F52 0.161(11) 0.043(4) 0.083(7) 0.037(4) 0.102(8) 0.037(5)
F53 0.069(4) 0.058(4) 0.071(5) -0.006(4) 0.055(4) 0.022(3)
F54 0.031(4) 0.029(3) 0.107(9) -0.011(3) 0.046(5) 0.000(2)
F55 0.0448(16) 0.0457(16) 0.0338(15) 0.0113(13) 0.0187(13) 0.0297(14)
F56 0.0553(18) 0.0568(18) 0.0514(18) 0.0374(15) 0.0398(16) 0.0386(16)
F57 0.063(2) 0.083(2) 0.0519(18) 0.0334(17) 0.0418(17) 0.058(2)
F58 0.0454(16) 0.0314(14) 0.0592(19) 0.0184(14) 0.0283(15) 0.0255(13)
F59 0.0435(16) 0.0572(18) 0.0559(19) 0.0315(15) 0.0312(15) 0.0388(15)
F60 0.0625(19) 0.0599(19) 0.0543(18) 0.0426(16) 0.0432(17) 0.0473(17)
F61 0.0460(17) 0.0517(19) 0.0379(17) 0.0127(14) 0.0172(14) 0.0213(15)
F62 0.0456(16) 0.0308(14) 0.065(2) 0.0193(14) 0.0357(16) 0.0205(13)
F63 0.0352(15) 0.0495(18) 0.069(2) 0.0252(16) 0.0346(16) 0.0222(14)
F64 0.0608(19) 0.065(2) 0.071(2) 0.0463(18) 0.0535(19) 0.0441(18)
F65 0.068(2) 0.0486(18) 0.071(2) 0.0449(17) 0.0493(19) 0.0424(17)
F66 0.0450(17) 0.0347(16) 0.0535(19) 0.0136(14) 0.0219(16) 0.0119(14)
F67 0.068(2) 0.0549(19) 0.0425(17) 0.0171(15) 0.0299(16) 0.0465(18)
F68 0.064(2) 0.073(2) 0.083(2) 0.056(2) 0.060(2) 0.0543(19)
F69 0.0489(17) 0.0595(19) 0.0462(17) 0.0294(15) 0.0271(15) 0.0420(16)
F70 0.0612(19) 0.0448(17) 0.0414(16) 0.0175(13) 0.0297(15) 0.0393(16)
F71 0.077(2) 0.066(2) 0.0339(16) 0.0273(15) 0.0286(16) 0.0545(19)
F72 0.0419(17) 0.0417(17) 0.0544(19) 0.0154(15) 0.0203(15) 0.0191(14)
O5 0.0323(15) 0.0238(14) 0.0380(17) 0.0149(13) 0.0246(14) 0.0164(13)
O6 0.0355(16) 0.0257(15) 0.0336(16) 0.0107(13) 0.0211(14) 0.0173(13)
O7 0.0329(15) 0.0329(16) 0.0354(16) 0.0185(13) 0.0239(14) 0.0223(13)
O8 0.0380(16) 0.0376(17) 0.0304(16) 0.0201(14) 0.0213(14) 0.0265(15)
C63 0.030(2) 0.024(2) 0.040(2) 0.0164(18) 0.024(2) 0.0153(17)
C64 0.036(2) 0.029(2) 0.056(3) 0.016(2) 0.027(2) 0.019(2)
C65 0.047(3) 0.038(3) 0.047(3) 0.025(2) 0.033(2) 0.028(2)
C66 0.040(2) 0.028(2) 0.039(3) 0.014(2) 0.022(2) 0.019(2)
C67 0.036(2) 0.029(2) 0.034(2) 0.0077(18) 0.020(2) 0.0179(19)
C68 0.045(4) 0.029(4) 0.044(5) 0.010(3) 0.019(4) 0.023(3)
C69 0.082(7) 0.044(5) 0.036(4) 0.015(4) 0.029(5) 0.045(5)
C70 0.058(6) 0.050(6) 0.062(6) 0.004(5) 0.041(5) 0.020(5)
C71 0.030(2) 0.037(2) 0.033(2) 0.0177(19) 0.0209(19) 0.0228(19)
C72 0.041(3) 0.045(3) 0.037(3) 0.020(2) 0.026(2) 0.028(2)
C73 0.036(2) 0.041(3) 0.040(3) 0.022(2) 0.025(2) 0.027(2)
C74 0.037(2) 0.038(3) 0.045(3) 0.019(2) 0.026(2) 0.022(2)
C75 0.036(2) 0.030(2) 0.029(2) 0.0150(18) 0.0184(19) 0.0218(19)
C76 0.051(3) 0.038(3) 0.051(3) 0.027(2) 0.035(3) 0.030(2)
C77 0.046(3) 0.042(3) 0.038(3) 0.022(2) 0.026(2) 0.032(2)
C78 0.049(3) 0.040(3) 0.035(3) 0.020(2) 0.025(2) 0.030(2)

_geom_special_details            
;
 All esds (except the esd in the dihedral angle between two l.s. planes)
 are estimated using the full covariance matrix.  The cell esds are taken
 into account individually in the estimation of esds in distances, angles
 and torsion angles; correlations between esds in cell parameters are only
 used when they are defined by crystal symmetry.  An approximate (isotropic)
 treatment of cell esds is used for estimating esds involving l.s. planes.
;
loop_
_geom_bond_atom_site_label_1
_geom_bond_atom_site_label_2
_geom_bond_distance
_geom_bond_site_symmetry_2
_geom_bond_publ_flag
Cl1 C79 1.780(9) . ?
Cl2 C79 1.730(8) . ?
C79 H79A 0.9900 . ?
C79 H79B 0.9900 . ?
Cl3 C80 1.777(19) . ?
Cl3A C80A 1.673(17) . ?
Cl4 C80 1.791(19) . ?
Cl4A C80A 1.825(18) . ?
C80 H80A 0.9900 . ?
C80 H80B 0.9900 . ?
C80A H80C 0.9900 . ?
C80A H80D 0.9900 . ?
P3 C31 1.900(5) . ?
P3 C35 1.889(5) . ?
P3 B2 1.827(5) . ?
P4 C39 1.894(5) . ?
P4 C43 1.918(5) . ?
P4 B2 1.946(5) . ?
N3 C24 1.356(6) . ?
N3 C25 1.397(5) . ?
N3 C27 1.447(6) . ?
N4 C24 1.344(6) . ?
N4 C26 1.388(6) . ?
N4 C30 1.452(6) . ?
C24 B2 1.585(6) . ?
C25 C26 1.350(6) . ?
C25 C28 1.485(6) . ?
C26 C29 1.483(6) . ?
C27 H27A 0.9800 . ?
C27 H27B 0.9800 . ?
C27 H27C 0.9800 . ?
C28 H28A 0.9800 . ?
C28 H28B 0.9800 . ?
C28 H28C 0.9800 . ?
C29 H29A 0.9800 . ?
C29 H29B 0.9800 . ?
C29 H29C 0.9800 . ?
C30 H30A 0.9800 . ?
C30 H30B 0.9800 . ?
C30 H30C 0.9800 . ?
C31 C32 1.529(7) . ?
C31 C33 1.529(8) . ?
C31 C34 1.529(7) . ?
C32 H32A 0.9800 . ?
C32 H32B 0.9800 . ?
C32 H32C 0.9800 . ?
C33 H33A 0.9800 . ?
C33 H33B 0.9800 . ?
C33 H33C 0.9800 . ?
C34 H34A 0.9800 . ?
C34 H34B 0.9800 . ?
C34 H34C 0.9800 . ?
C35 C36 1.537(7) . ?
C35 C37 1.518(8) . ?
C35 C38 1.539(8) . ?
C36 H36A 0.9800 . ?
C36 H36B 0.9800 . ?
C36 H36C 0.9800 . ?
C37 H37A 0.9800 . ?
C37 H37B 0.9800 . ?
C37 H37C 0.9800 . ?
C38 H38A 0.9800 . ?
C38 H38B 0.9800 . ?
C38 H38C 0.9800 . ?
C39 C40 1.540(7) . ?
C39 C41 1.543(8) . ?
C39 C42 1.523(7) . ?
C40 H40A 0.9800 . ?
C40 H40B 0.9800 . ?
C40 H40C 0.9800 . ?
C41 H41A 0.9800 . ?
C41 H41B 0.9800 . ?
C41 H41C 0.9800 . ?
C42 H42A 0.9800 . ?
C42 H42B 0.9800 . ?
C42 H42C 0.9800 . ?
C43 C44 1.547(7) . ?
C43 C45 1.529(7) . ?
C43 C46 1.535(7) . ?
C44 H44A 0.9800 . ?
C44 H44B 0.9800 . ?
C44 H44C 0.9800 . ?
C45 H45A 0.9800 . ?
C45 H45B 0.9800 . ?
C45 H45C 0.9800 . ?
C46 H46A 0.9800 . ?
C46 H46B 0.9800 . ?
C46 H46C 0.9800 . ?
P1 C8 1.886(5) . ?
P1 C12 1.887(5) . ?
P1 B1 1.816(5) . ?
P2 C16 1.921(7) . ?
P2 C20 1.902(6) . ?
P2 B1 1.931(6) . ?
N1 C1 1.354(6) . ?
N1 C2 1.389(6) . ?
N1 C4 1.463(6) . ?
N2 C1 1.351(6) . ?
N2 C3 1.394(6) . ?
N2 C7 1.438(6) . ?
C1 B1 1.583(7) . ?
C2 C3 1.347(7) . ?
C2 C5 1.484(7) . ?
C3 C6 1.494(7) . ?
C4 H4A 0.9800 . ?
C4 H4B 0.9800 . ?
C4 H4C 0.9800 . ?
C5 H5A 0.9800 . ?
C5 H5B 0.9800 . ?
C5 H5C 0.9800 . ?
C6 H6A 0.9800 . ?
C6 H6B 0.9800 . ?
C6 H6C 0.9800 . ?
C7 H7A 0.9800 . ?
C7 H7B 0.9800 . ?
C7 H7C 0.9800 . ?
C8 C9 1.533(7) . ?
C8 C10 1.543(7) . ?
C8 C11 1.531(7) . ?
C9 H9A 0.9800 . ?
C9 H9B 0.9800 . ?
C9 H9C 0.9800 . ?
C10 H10A 0.9800 . ?
C10 H10B 0.9800 . ?
C10 H10C 0.9800 . ?
C11 H11A 0.9800 . ?
C11 H11B 0.9800 . ?
C11 H11C 0.9800 . ?
C12 C13 1.549(7) . ?
C12 C14 1.536(6) . ?
C12 C15 1.522(7) . ?
C13 H13A 0.9800 . ?
C13 H13B 0.9800 . ?
C13 H13C 0.9800 . ?
C14 H14A 0.9800 . ?
C14 H14B 0.9800 . ?
C14 H14C 0.9800 . ?
C15 H15A 0.9800 . ?
C15 H15B 0.9800 . ?
C15 H15C 0.9800 . ?
C16 C17 1.550(12) . ?
C16 C18 1.535(10) . ?
C16 C19 1.549(9) . ?
C17 H17A 0.9800 . ?
C17 H17B 0.9800 . ?
C17 H17C 0.9800 . ?
C18 H18A 0.9800 . ?
C18 H18B 0.9800 . ?
C18 H18C 0.9800 . ?
C19 H19A 0.9800 . ?
C19 H19B 0.9800 . ?
C19 H19C 0.9800 . ?
C20 C21 1.536(8) . ?
C20 C22 1.531(8) . ?
C20 C23 1.524(10) . ?
C21 H21A 0.9800 . ?
C21 H21B 0.9800 . ?
C21 H21C 0.9800 . ?
C22 H22A 0.9800 . ?
C22 H22B 0.9800 . ?
C22 H22C 0.9800 . ?
C23 H23A 0.9800 . ?
C23 H23B 0.9800 . ?
C23 H23C 0.9800 . ?
Al1 O1 1.713(4) . ?
Al1 O2 1.722(6) . ?
Al1 O2A 1.701(10) . ?
Al1 O3 1.727(5) . ?
Al1 O3A 1.747(11) . ?
Al1 O4 1.693(5) . ?
Al1 O4A 1.788(10) . ?
F1 C48 1.331(8) . ?
F1A C48A 1.308(12) . ?
F2 C48 1.353(9) . ?
F2A C48A 1.332(12) . ?
F3 C48 1.338(8) . ?
F3A C48A 1.339(13) . ?
F4 C49 1.351(8) . ?
F4A C49A 1.329(12) . ?
F5 C49 1.315(9) . ?
F5A C49A 1.337(12) . ?
F6 C49 1.360(11) . ?
F6A C49A 1.350(12) . ?
F7 C50 1.343(9) . ?
F7A C50A 1.352(14) . ?
F8 C50 1.324(10) . ?
F8A C50A 1.332(13) . ?
F9 C50 1.322(8) . ?
F9A C50A 1.344(12) . ?
F10 C52 1.316(10) . ?
F10A C52A 1.336(13) . ?
F11 C52 1.343(10) . ?
F11A C52A 1.321(13) . ?
F12 C52 1.324(9) . ?
F12A C52A 1.330(12) . ?
F13 C53 1.362(8) . ?
F13A C53A 1.318(12) . ?
F14 C53 1.340(8) . ?
F14A C53A 1.358(13) . ?
F15 C53 1.328(8) . ?
F15A C53A 1.373(12) . ?
F16 C54 1.356(9) . ?
F16A C54A 1.308(13) . ?
F17 C54 1.342(10) . ?
F17A C54A 1.323(14) . ?
F18 C54 1.324(11) . ?
F18A C54A 1.340(13) . ?
F19 C56 1.313(9) . ?
F19A C56A 1.344(14) . ?
F20 C56 1.385(10) . ?
F20A C56A 1.320(13) . ?
F21 C56 1.316(9) . ?
F21A C56A 1.318(13) . ?
F22 C57 1.369(9) . ?
F22A C57A 1.313(12) . ?
F23 C57 1.364(10) . ?
F23A C57A 1.308(13) . ?
F24 C57 1.314(9) . ?
F24A C57A 1.328(13) . ?
F25 C58 1.347(9) . ?
F25A C58A 1.318(12) . ?
F26 C58 1.367(11) . ?
F26A C58A 1.312(13) . ?
F27 C58 1.322(10) . ?
F27A C58A 1.359(13) . ?
F28 C60 1.381(8) . ?
F28A C60A 1.393(14) . ?
F29 C60 1.413(10) . ?
F29A C60A 1.379(14) . ?
F30 C60 1.286(9) . ?
F30A C60A 1.305(14) . ?
F31 C61 1.324(8) . ?
F31A C61A 1.317(12) . ?
F32 C61 1.412(11) . ?
F32A C61A 1.397(14) . ?
F33 C61 1.298(9) . ?
F33A C61A 1.305(13) . ?
F34 C62 1.339(9) . ?
F34A C62A 1.373(12) . ?
F35 C62 1.356(9) . ?
F35A C62A 1.382(13) . ?
F36 C62 1.394(10) . ?
F36A C62A 1.365(13) . ?
O1 C47 1.333(5) . ?
O2 C51 1.344(8) . ?
O2A C51 1.374(11) . ?
O3 C55 1.316(9) . ?
O3A C55A 1.41(2) . ?
O4 C59 1.356(7) . ?
O4A C59A 1.382(14) . ?
C47 C48 1.560(9) . ?
C47 C48A 1.603(12) . ?
C47 C49 1.518(9) . ?
C47 C49A 1.536(14) . ?
C47 C50 1.602(9) . ?
C47 C50A 1.511(13) . ?
C51 C52 1.569(12) . ?
C51 C52A 1.571(11) . ?
C51 C53 1.555(9) . ?
C51 C53A 1.541(11) . ?
C51 C54 1.542(10) . ?
C51 C54A 1.522(12) . ?
C55 C56 1.487(10) . ?
C55 C57 1.547(10) . ?
C55 C58 1.554(12) . ?
C55A C56A 1.513(14) . ?
C55A C57A 1.532(13) . ?
C55A C58A 1.530(14) . ?
C59 C60 1.512(10) . ?
C59 C61 1.542(10) . ?
C59 C62 1.502(10) . ?
C59A C60A 1.529(14) . ?
C59A C61A 1.536(13) . ?
C59A C62A 1.515(13) . ?
Al2 O5 1.723(3) . ?
Al2 O6 1.719(3) . ?
Al2 O7 1.732(3) . ?
Al2 O8 1.731(3) . ?
F37 C64 1.332(6) . ?
F38 C64 1.332(6) . ?
F39 C64 1.332(6) . ?
F40 C65 1.335(5) . ?
F41 C65 1.334(6) . ?
F42 C65 1.332(6) . ?
F43 C66 1.338(6) . ?
F44 C66 1.337(5) . ?
F45 C66 1.333(6) . ?
F46 C68 1.326(11) . ?
F46A C68A 1.316(12) . ?
F47 C68 1.324(9) . ?
F47A C68A 1.324(12) . ?
F48 C68 1.349(9) . ?
F48A C68A 1.317(13) . ?
F49 C69 1.345(9) . ?
F49A C69A 1.336(13) . ?
F50 C69 1.335(8) . ?
F50A C69A 1.348(13) . ?
F51 C69 1.349(11) . ?
F51A C69A 1.335(11) . ?
F52 C70 1.367(12) . ?
F52A C70A 1.384(14) . ?
F53 C70 1.351(9) . ?
F53A C70A 1.366(12) . ?
F54 C70 1.388(12) . ?
F54A C70A 1.384(13) . ?
F55 C72 1.326(6) . ?
F56 C72 1.324(6) . ?
F57 C72 1.337(5) . ?
F58 C73 1.326(6) . ?
F59 C73 1.345(5) . ?
F60 C73 1.329(5) . ?
F61 C74 1.340(6) . ?
F62 C74 1.327(6) . ?
F63 C74 1.344(6) . ?
F64 C76 1.344(6) . ?
F65 C76 1.333(6) . ?
F66 C76 1.325(6) . ?
F67 C77 1.326(6) . ?
F68 C77 1.328(6) . ?
F69 C77 1.332(5) . ?
F70 C78 1.325(6) . ?
F71 C78 1.339(5) . ?
F72 C78 1.340(6) . ?
O5 C63 1.346(5) . ?
O6 C67 1.354(5) . ?
O7 C71 1.352(5) . ?
O8 C75 1.359(5) . ?
C63 C64 1.560(6) . ?
C63 C65 1.549(7) . ?
C63 C66 1.544(6) . ?
C67 C68 1.541(8) . ?
C67 C68A 1.588(10) . ?
C67 C69 1.594(9) . ?
C67 C69A 1.550(10) . ?
C67 C70 1.537(9) . ?
C67 C70A 1.526(10) . ?
C71 C72 1.560(6) . ?
C71 C73 1.565(6) . ?
C71 C74 1.539(7) . ?
C75 C76 1.553(7) . ?
C75 C77 1.558(6) . ?
C75 C78 1.549(7) . ?

loop_
_geom_angle_atom_site_label_1
_geom_angle_atom_site_label_2
_geom_angle_atom_site_label_3
_geom_angle
_geom_angle_site_symmetry_1
_geom_angle_site_symmetry_3
_geom_angle_publ_flag
Cl1 C79 H79A 109.3 . . ?
Cl1 C79 H79B 109.3 . . ?
Cl2 C79 Cl1 111.8(4) . . ?
Cl2 C79 H79A 109.3 . . ?
Cl2 C79 H79B 109.3 . . ?
H79A C79 H79B 107.9 . . ?
Cl3 C80 Cl4 103.2(13) . . ?
Cl3 C80 H80A 111.1 . . ?
Cl3 C80 H80B 111.1 . . ?
Cl4 C80 H80A 111.1 . . ?
Cl4 C80 H80B 111.1 . . ?
H80A C80 H80B 109.1 . . ?
Cl3A C80A Cl4A 104.0(12) . . ?
Cl3A C80A H80C 111.0 . . ?
Cl3A C80A H80D 111.0 . . ?
Cl4A C80A H80C 111.0 . . ?
Cl4A C80A H80D 111.0 . . ?
H80C C80A H80D 109.0 . . ?
C35 P3 C31 117.8(2) . . ?
B2 P3 C31 117.9(2) . . ?
B2 P3 C35 117.4(2) . . ?
C39 P4 C43 110.8(2) . . ?
C39 P4 B2 108.3(2) . . ?
C43 P4 B2 109.6(2) . . ?
C24 N3 C25 110.3(4) . . ?
C24 N3 C27 127.0(4) . . ?
C25 N3 C27 122.7(4) . . ?
C24 N4 C26 111.0(4) . . ?
C24 N4 C30 125.0(4) . . ?
C26 N4 C30 123.8(4) . . ?
N3 C24 B2 125.6(4) . . ?
N4 C24 N3 105.4(4) . . ?
N4 C24 B2 128.8(4) . . ?
N3 C25 C28 122.1(4) . . ?
C26 C25 N3 106.5(4) . . ?
C26 C25 C28 131.3(4) . . ?
N4 C26 C29 122.7(4) . . ?
C25 C26 N4 106.7(4) . . ?
C25 C26 C29 130.6(4) . . ?
N3 C27 H27A 109.5 . . ?
N3 C27 H27B 109.5 . . ?
N3 C27 H27C 109.5 . . ?
H27A C27 H27B 109.5 . . ?
H27A C27 H27C 109.5 . . ?
H27B C27 H27C 109.5 . . ?
C25 C28 H28A 109.5 . . ?
C25 C28 H28B 109.5 . . ?
C25 C28 H28C 109.5 . . ?
H28A C28 H28B 109.5 . . ?
H28A C28 H28C 109.5 . . ?
H28B C28 H28C 109.5 . . ?
C26 C29 H29A 109.5 . . ?
C26 C29 H29B 109.5 . . ?
C26 C29 H29C 109.5 . . ?
H29A C29 H29B 109.5 . . ?
H29A C29 H29C 109.5 . . ?
H29B C29 H29C 109.5 . . ?
N4 C30 H30A 109.5 . . ?
N4 C30 H30B 109.5 . . ?
N4 C30 H30C 109.5 . . ?
H30A C30 H30B 109.5 . . ?
H30A C30 H30C 109.5 . . ?
H30B C30 H30C 109.5 . . ?
C32 C31 P3 111.5(4) . . ?
C32 C31 C33 108.2(5) . . ?
C33 C31 P3 108.7(3) . . ?
C34 C31 P3 110.6(3) . . ?
C34 C31 C32 107.6(4) . . ?
C34 C31 C33 110.2(5) . . ?
C31 C32 H32A 109.5 . . ?
C31 C32 H32B 109.5 . . ?
C31 C32 H32C 109.5 . . ?
H32A C32 H32B 109.5 . . ?
H32A C32 H32C 109.5 . . ?
H32B C32 H32C 109.5 . . ?
C31 C33 H33A 109.5 . . ?
C31 C33 H33B 109.5 . . ?
C31 C33 H33C 109.5 . . ?
H33A C33 H33B 109.5 . . ?
H33A C33 H33C 109.5 . . ?
H33B C33 H33C 109.5 . . ?
C31 C34 H34A 109.5 . . ?
C31 C34 H34B 109.5 . . ?
C31 C34 H34C 109.5 . . ?
H34A C34 H34B 109.5 . . ?
H34A C34 H34C 109.5 . . ?
H34B C34 H34C 109.5 . . ?
C36 C35 P3 110.7(4) . . ?
C36 C35 C38 107.1(5) . . ?
C37 C35 P3 112.9(4) . . ?
C37 C35 C36 109.7(5) . . ?
C37 C35 C38 109.7(6) . . ?
C38 C35 P3 106.3(3) . . ?
C35 C36 H36A 109.5 . . ?
C35 C36 H36B 109.5 . . ?
C35 C36 H36C 109.5 . . ?
H36A C36 H36B 109.5 . . ?
H36A C36 H36C 109.5 . . ?
H36B C36 H36C 109.5 . . ?
C35 C37 H37A 109.5 . . ?
C35 C37 H37B 109.5 . . ?
C35 C37 H37C 109.5 . . ?
H37A C37 H37B 109.5 . . ?
H37A C37 H37C 109.5 . . ?
H37B C37 H37C 109.5 . . ?
C35 C38 H38A 109.5 . . ?
C35 C38 H38B 109.5 . . ?
C35 C38 H38C 109.5 . . ?
H38A C38 H38B 109.5 . . ?
H38A C38 H38C 109.5 . . ?
H38B C38 H38C 109.5 . . ?
C40 C39 P4 108.4(3) . . ?
C40 C39 C41 107.1(4) . . ?
C41 C39 P4 103.9(4) . . ?
C42 C39 P4 118.6(3) . . ?
C42 C39 C40 109.7(4) . . ?
C42 C39 C41 108.6(4) . . ?
C39 C40 H40A 109.5 . . ?
C39 C40 H40B 109.5 . . ?
C39 C40 H40C 109.5 . . ?
H40A C40 H40B 109.5 . . ?
H40A C40 H40C 109.5 . . ?
H40B C40 H40C 109.5 . . ?
C39 C41 H41A 109.5 . . ?
C39 C41 H41B 109.5 . . ?
C39 C41 H41C 109.5 . . ?
H41A C41 H41B 109.5 . . ?
H41A C41 H41C 109.5 . . ?
H41B C41 H41C 109.5 . . ?
C39 C42 H42A 109.5 . . ?
C39 C42 H42B 109.5 . . ?
C39 C42 H42C 109.5 . . ?
H42A C42 H42B 109.5 . . ?
H42A C42 H42C 109.5 . . ?
H42B C42 H42C 109.5 . . ?
C44 C43 P4 105.7(4) . . ?
C45 C43 P4 115.5(4) . . ?
C45 C43 C44 109.6(4) . . ?
C45 C43 C46 108.6(4) . . ?
C46 C43 P4 109.4(3) . . ?
C46 C43 C44 107.7(4) . . ?
C43 C44 H44A 109.5 . . ?
C43 C44 H44B 109.5 . . ?
C43 C44 H44C 109.5 . . ?
H44A C44 H44B 109.5 . . ?
H44A C44 H44C 109.5 . . ?
H44B C44 H44C 109.5 . . ?
C43 C45 H45A 109.5 . . ?
C43 C45 H45B 109.5 . . ?
C43 C45 H45C 109.5 . . ?
H45A C45 H45B 109.5 . . ?
H45A C45 H45C 109.5 . . ?
H45B C45 H45C 109.5 . . ?
C43 C46 H46A 109.5 . . ?
C43 C46 H46B 109.5 . . ?
C43 C46 H46C 109.5 . . ?
H46A C46 H46B 109.5 . . ?
H46A C46 H46C 109.5 . . ?
H46B C46 H46C 109.5 . . ?
P3 B2 P4 114.3(3) . . ?
C24 B2 P3 120.4(3) . . ?
C24 B2 P4 125.2(3) . . ?
C8 P1 C12 114.7(2) . . ?
B1 P1 C8 120.6(2) . . ?
B1 P1 C12 124.2(2) . . ?
C16 P2 B1 108.5(3) . . ?
C20 P2 C16 111.6(3) . . ?
C20 P2 B1 106.9(2) . . ?
C1 N1 C2 111.2(4) . . ?
C1 N1 C4 126.6(4) . . ?
C2 N1 C4 122.1(4) . . ?
C1 N2 C3 110.9(4) . . ?
C1 N2 C7 125.3(4) . . ?
C3 N2 C7 123.6(4) . . ?
N1 C1 B1 126.4(4) . . ?
N2 C1 N1 104.7(4) . . ?
N2 C1 B1 128.8(4) . . ?
N1 C2 C5 122.7(5) . . ?
C3 C2 N1 106.5(4) . . ?
C3 C2 C5 130.8(5) . . ?
N2 C3 C6 121.8(5) . . ?
C2 C3 N2 106.7(4) . . ?
C2 C3 C6 131.5(5) . . ?
N1 C4 H4A 109.5 . . ?
N1 C4 H4B 109.5 . . ?
N1 C4 H4C 109.5 . . ?
H4A C4 H4B 109.5 . . ?
H4A C4 H4C 109.5 . . ?
H4B C4 H4C 109.5 . . ?
C2 C5 H5A 109.5 . . ?
C2 C5 H5B 109.5 . . ?
C2 C5 H5C 109.5 . . ?
H5A C5 H5B 109.5 . . ?
H5A C5 H5C 109.5 . . ?
H5B C5 H5C 109.5 . . ?
C3 C6 H6A 109.5 . . ?
C3 C6 H6B 109.5 . . ?
C3 C6 H6C 109.5 . . ?
H6A C6 H6B 109.5 . . ?
H6A C6 H6C 109.5 . . ?
H6B C6 H6C 109.5 . . ?
N2 C7 H7A 109.5 . . ?
N2 C7 H7B 109.5 . . ?
N2 C7 H7C 109.5 . . ?
H7A C7 H7B 109.5 . . ?
H7A C7 H7C 109.5 . . ?
H7B C7 H7C 109.5 . . ?
C9 C8 P1 109.9(3) . . ?
C9 C8 C10 107.6(4) . . ?
C10 C8 P1 108.4(4) . . ?
C11 C8 P1 112.5(4) . . ?
C11 C8 C9 108.3(5) . . ?
C11 C8 C10 110.0(4) . . ?
C8 C9 H9A 109.5 . . ?
C8 C9 H9B 109.5 . . ?
C8 C9 H9C 109.5 . . ?
H9A C9 H9B 109.5 . . ?
H9A C9 H9C 109.5 . . ?
H9B C9 H9C 109.5 . . ?
C8 C10 H10A 109.5 . . ?
C8 C10 H10B 109.5 . . ?
C8 C10 H10C 109.5 . . ?
H10A C10 H10B 109.5 . . ?
H10A C10 H10C 109.5 . . ?
H10B C10 H10C 109.5 . . ?
C8 C11 H11A 109.5 . . ?
C8 C11 H11B 109.5 . . ?
C8 C11 H11C 109.5 . . ?
H11A C11 H11B 109.5 . . ?
H11A C11 H11C 109.5 . . ?
H11B C11 H11C 109.5 . . ?
C13 C12 P1 108.1(3) . . ?
C14 C12 P1 110.2(3) . . ?
C14 C12 C13 105.3(4) . . ?
C15 C12 P1 112.3(3) . . ?
C15 C12 C13 111.4(5) . . ?
C15 C12 C14 109.2(4) . . ?
C12 C13 H13A 109.5 . . ?
C12 C13 H13B 109.5 . . ?
C12 C13 H13C 109.5 . . ?
H13A C13 H13B 109.5 . . ?
H13A C13 H13C 109.5 . . ?
H13B C13 H13C 109.5 . . ?
C12 C14 H14A 109.5 . . ?
C12 C14 H14B 109.5 . . ?
C12 C14 H14C 109.5 . . ?
H14A C14 H14B 109.5 . . ?
H14A C14 H14C 109.5 . . ?
H14B C14 H14C 109.5 . . ?
C12 C15 H15A 109.5 . . ?
C12 C15 H15B 109.5 . . ?
C12 C15 H15C 109.5 . . ?
H15A C15 H15B 109.5 . . ?
H15A C15 H15C 109.5 . . ?
H15B C15 H15C 109.5 . . ?
C17 C16 P2 110.3(4) . . ?
C18 C16 P2 105.9(6) . . ?
C18 C16 C17 107.9(7) . . ?
C18 C16 C19 109.0(6) . . ?
C19 C16 P2 115.3(5) . . ?
C19 C16 C17 108.2(7) . . ?
C16 C17 H17A 109.5 . . ?
C16 C17 H17B 109.5 . . ?
C16 C17 H17C 109.5 . . ?
H17A C17 H17B 109.5 . . ?
H17A C17 H17C 109.5 . . ?
H17B C17 H17C 109.5 . . ?
C16 C18 H18A 109.5 . . ?
C16 C18 H18B 109.5 . . ?
C16 C18 H18C 109.5 . . ?
H18A C18 H18B 109.5 . . ?
H18A C18 H18C 109.5 . . ?
H18B C18 H18C 109.5 . . ?
C16 C19 H19A 109.5 . . ?
C16 C19 H19B 109.5 . . ?
C16 C19 H19C 109.5 . . ?
H19A C19 H19B 109.5 . . ?
H19A C19 H19C 109.5 . . ?
H19B C19 H19C 109.5 . . ?
C21 C20 P2 108.1(5) . . ?
C22 C20 P2 118.7(4) . . ?
C22 C20 C21 108.6(5) . . ?
C23 C20 P2 105.0(4) . . ?
C23 C20 C21 107.5(6) . . ?
C23 C20 C22 108.4(6) . . ?
C20 C21 H21A 109.5 . . ?
C20 C21 H21B 109.5 . . ?
C20 C21 H21C 109.5 . . ?
H21A C21 H21B 109.5 . . ?
H21A C21 H21C 109.5 . . ?
H21B C21 H21C 109.5 . . ?
C20 C22 H22A 109.5 . . ?
C20 C22 H22B 109.5 . . ?
C20 C22 H22C 109.5 . . ?
H22A C22 H22B 109.5 . . ?
H22A C22 H22C 109.5 . . ?
H22B C22 H22C 109.5 . . ?
C20 C23 H23A 109.5 . . ?
C20 C23 H23B 109.5 . . ?
C20 C23 H23C 109.5 . . ?
H23A C23 H23B 109.5 . . ?
H23A C23 H23C 109.5 . . ?
H23B C23 H23C 109.5 . . ?
P1 B1 P2 118.0(3) . . ?
C1 B1 P1 115.6(3) . . ?
C1 B1 P2 125.8(3) . . ?
O1 Al1 O2 108.9(4) . . ?
O1 Al1 O3 107.9(2) . . ?
O1 Al1 O3A 118.2(4) . . ?
O1 Al1 O4A 105.3(4) . . ?
O2 Al1 O3 101.1(4) . . ?
O2A Al1 O1 108.8(5) . . ?
O2A Al1 O3A 122.1(6) . . ?
O2A Al1 O4A 95.2(7) . . ?
O3A Al1 O4A 102.7(6) . . ?
O4 Al1 O1 111.1(2) . . ?
O4 Al1 O2 117.8(4) . . ?
O4 Al1 O3 109.3(3) . . ?
C47 O1 Al1 152.2(3) . . ?
C51 O2 Al1 151.1(8) . . ?
C51 O2A Al1 149.8(10) . . ?
C55 O3 Al1 152.9(6) . . ?
C55A O3A Al1 140.3(10) . . ?
C59 O4 Al1 150.0(6) . . ?
C59A O4A Al1 146.5(9) . . ?
O1 C47 C48 108.0(4) . . ?
O1 C47 C48A 111.6(5) . . ?
O1 C47 C49 117.0(5) . . ?
O1 C47 C49A 99.4(6) . . ?
O1 C47 C50 108.3(4) . . ?
O1 C47 C50A 112.3(6) . . ?
C48 C47 C50 106.2(5) . . ?
C49 C47 C48 109.7(5) . . ?
C49 C47 C50 107.0(5) . . ?
C49A C47 C48A 106.8(7) . . ?
C50A C47 C48A 111.8(7) . . ?
C50A C47 C49A 114.2(7) . . ?
F1 C48 F2 109.0(8) . . ?
F1 C48 F3 106.5(7) . . ?
F1 C48 C47 108.2(6) . . ?
F2 C48 C47 110.5(6) . . ?
F3 C48 F2 109.0(7) . . ?
F3 C48 C47 113.4(6) . . ?
F1A C48A F2A 109.5(12) . . ?
F1A C48A F3A 106.9(14) . . ?
F1A C48A C47 112.6(10) . . ?
F2A C48A F3A 106.9(15) . . ?
F2A C48A C47 109.6(9) . . ?
F3A C48A C47 111.2(12) . . ?
F4 C49 F6 110.6(9) . . ?
F4 C49 C47 113.6(6) . . ?
F5 C49 F4 106.5(7) . . ?
F5 C49 F6 106.3(8) . . ?
F5 C49 C47 111.4(6) . . ?
F6 C49 C47 108.4(7) . . ?
F4A C49A F5A 106.6(11) . . ?
F4A C49A F6A 107.2(10) . . ?
F4A C49A C47 113.9(10) . . ?
F5A C49A F6A 105.4(11) . . ?
F5A C49A C47 110.1(11) . . ?
F6A C49A C47 113.1(10) . . ?
F7 C50 C47 109.1(6) . . ?
F8 C50 F7 112.3(10) . . ?
F8 C50 C47 109.7(7) . . ?
F9 C50 F7 106.5(7) . . ?
F9 C50 F8 105.8(8) . . ?
F9 C50 C47 113.5(6) . . ?
F7A C50A C47 106.2(15) . . ?
F8A C50A F7A 120.9(19) . . ?
F8A C50A F9A 101.8(12) . . ?
F8A C50A C47 107.1(11) . . ?
F9A C50A F7A 108.9(16) . . ?
F9A C50A C47 112.0(11) . . ?
O2 C51 C52 109.8(6) . . ?
O2 C51 C53 111.8(6) . . ?
O2 C51 C54 105.6(6) . . ?
O2A C51 C52A 105.4(7) . . ?
O2A C51 C53A 109.9(7) . . ?
O2A C51 C54A 111.8(8) . . ?
C53 C51 C52 108.0(6) . . ?
C53A C51 C52A 109.0(6) . . ?
C54 C51 C52 111.9(7) . . ?
C54 C51 C53 109.7(5) . . ?
C54A C51 C52A 110.4(7) . . ?
C54A C51 C53A 110.2(7) . . ?
F10 C52 F11 116.5(13) . . ?
F10 C52 F12 107.9(11) . . ?
F10 C52 C51 108.8(8) . . ?
F11 C52 C51 104.9(9) . . ?
F12 C52 F11 107.8(11) . . ?
F12 C52 C51 111.0(9) . . ?
F10A C52A C51 109.6(10) . . ?
F11A C52A F10A 110.4(15) . . ?
F11A C52A F12A 102.1(13) . . ?
F11A C52A C51 109.3(11) . . ?
F12A C52A F10A 114.5(13) . . ?
F12A C52A C51 110.6(11) . . ?
F13 C53 C51 106.3(6) . . ?
F14 C53 F13 106.8(7) . . ?
F14 C53 C51 112.3(6) . . ?
F15 C53 F13 112.8(9) . . ?
F15 C53 F14 108.0(8) . . ?
F15 C53 C51 110.6(6) . . ?
F13A C53A F14A 105.2(13) . . ?
F13A C53A F15A 114.5(12) . . ?
F13A C53A C51 111.8(10) . . ?
F14A C53A F15A 106.3(12) . . ?
F14A C53A C51 108.2(12) . . ?
F15A C53A C51 110.3(10) . . ?
F16 C54 C51 109.8(8) . . ?
F17 C54 F16 109.0(9) . . ?
F17 C54 C51 107.5(9) . . ?
F18 C54 F16 111.1(11) . . ?
F18 C54 F17 109.8(12) . . ?
F18 C54 C51 109.5(7) . . ?
F16A C54A F17A 104.3(16) . . ?
F16A C54A F18A 102.5(13) . . ?
F16A C54A C51 117.0(13) . . ?
F17A C54A F18A 109.6(17) . . ?
F17A C54A C51 114.9(16) . . ?
F18A C54A C51 107.8(11) . . ?
O3 C55 C56 113.9(6) . . ?
O3 C55 C57 111.1(6) . . ?
O3 C55 C58 108.7(6) . . ?
C56 C55 C57 112.3(7) . . ?
C56 C55 C58 105.2(7) . . ?
C57 C55 C58 104.9(7) . . ?
O3A C55A C56A 115.3(12) . . ?
O3A C55A C57A 105.0(11) . . ?
O3A C55A C58A 112.7(12) . . ?
C56A C55A C57A 110.6(12) . . ?
C56A C55A C58A 104.3(11) . . ?
C58A C55A C57A 108.9(11) . . ?
F19 C56 F20 104.1(9) . . ?
F19 C56 F21 107.4(8) . . ?
F19 C56 C55 117.3(8) . . ?
F20 C56 C55 108.5(8) . . ?
F21 C56 F20 106.4(9) . . ?
F21 C56 C55 112.4(7) . . ?
F19A C56A C55A 110.4(13) . . ?
F20A C56A F19A 112.5(13) . . ?
F20A C56A C55A 106.5(13) . . ?
F21A C56A F19A 103.4(12) . . ?
F21A C56A F20A 110.6(13) . . ?
F21A C56A C55A 113.5(13) . . ?
F22 C57 C55 108.3(8) . . ?
F23 C57 F22 116.6(10) . . ?
F23 C57 C55 105.9(7) . . ?
F24 C57 F22 100.2(8) . . ?
F24 C57 F23 118.3(12) . . ?
F24 C57 C55 106.9(8) . . ?
F22A C57A F24A 106.6(14) . . ?
F22A C57A C55A 113.9(12) . . ?
F23A C57A F22A 116.7(13) . . ?
F23A C57A F24A 101.8(13) . . ?
F23A C57A C55A 106.6(12) . . ?
F24A C57A C55A 110.6(12) . . ?
F25 C58 F26 111.2(11) . . ?
F25 C58 C55 110.7(9) . . ?
F26 C58 C55 107.1(8) . . ?
F27 C58 F25 114.2(11) . . ?
F27 C58 F26 104.3(11) . . ?
F27 C58 C55 109.0(9) . . ?
F25A C58A F27A 104.5(12) . . ?
F25A C58A C55A 112.7(12) . . ?
F26A C58A F25A 113.0(13) . . ?
F26A C58A F27A 107.5(13) . . ?
F26A C58A C55A 111.7(12) . . ?
F27A C58A C55A 106.9(12) . . ?
O4 C59 C60 107.7(6) . . ?
O4 C59 C61 110.3(6) . . ?
O4 C59 C62 109.8(7) . . ?
C60 C59 C61 109.3(7) . . ?
C62 C59 C60 110.1(7) . . ?
C62 C59 C61 109.6(7) . . ?
O4A C59A C60A 112.7(11) . . ?
O4A C59A C61A 111.8(11) . . ?
O4A C59A C62A 108.8(10) . . ?
C60A C59A C61A 107.3(10) . . ?
C62A C59A C60A 106.8(11) . . ?
C62A C59A C61A 109.2(10) . . ?
F28 C60 F29 107.3(8) . . ?
F28 C60 C59 110.5(7) . . ?
F29 C60 C59 107.3(7) . . ?
F30 C60 F28 107.2(7) . . ?
F30 C60 F29 110.9(9) . . ?
F30 C60 C59 113.5(7) . . ?
F28A C60A C59A 109.7(13) . . ?
F29A C60A F28A 112.1(15) . . ?
F29A C60A C59A 107.4(12) . . ?
F30A C60A F28A 103.8(13) . . ?
F30A C60A F29A 111.5(13) . . ?
F30A C60A C59A 112.5(13) . . ?
F31 C61 F32 114.8(10) . . ?
F31 C61 C59 110.4(8) . . ?
F32 C61 C59 107.1(7) . . ?
F33 C61 F31 105.8(9) . . ?
F33 C61 F32 105.8(9) . . ?
F33 C61 C59 113.0(8) . . ?
F31A C61A F32A 102.0(12) . . ?
F31A C61A C59A 120.8(13) . . ?
F32A C61A C59A 105.4(12) . . ?
F33A C61A F31A 107.7(13) . . ?
F33A C61A F32A 110.0(13) . . ?
F33A C61A C59A 110.3(11) . . ?
F34 C62 F35 106.5(8) . . ?
F34 C62 F36 108.1(9) . . ?
F34 C62 C59 113.2(7) . . ?
F35 C62 F36 108.7(9) . . ?
F35 C62 C59 111.7(8) . . ?
F36 C62 C59 108.5(8) . . ?
F34A C62A F35A 101.1(10) . . ?
F34A C62A C59A 114.0(11) . . ?
F35A C62A C59A 109.6(11) . . ?
F36A C62A F34A 114.7(12) . . ?
F36A C62A F35A 107.0(11) . . ?
F36A C62A C59A 109.7(11) . . ?
O5 Al2 O7 106.06(15) . . ?
O5 Al2 O8 113.60(16) . . ?
O6 Al2 O5 107.72(16) . . ?
O6 Al2 O7 114.40(17) . . ?
O6 Al2 O8 107.62(16) . . ?
O8 Al2 O7 107.61(15) . . ?
C63 O5 Al2 148.3(3) . . ?
C67 O6 Al2 150.6(3) . . ?
C71 O7 Al2 147.4(3) . . ?
C75 O8 Al2 147.4(3) . . ?
O5 C63 C64 108.0(4) . . ?
O5 C63 C65 109.6(4) . . ?
O5 C63 C66 112.6(4) . . ?
C65 C63 C64 109.1(4) . . ?
C66 C63 C64 109.0(4) . . ?
C66 C63 C65 108.4(4) . . ?
F37 C64 F38 107.3(4) . . ?
F37 C64 F39 107.7(4) . . ?
F37 C64 C63 113.0(4) . . ?
F38 C64 F39 106.5(4) . . ?
F38 C64 C63 111.1(4) . . ?
F39 C64 C63 111.0(4) . . ?
F40 C65 C63 112.5(4) . . ?
F41 C65 F40 107.5(4) . . ?
F41 C65 C63 110.9(4) . . ?
F42 C65 F40 107.9(4) . . ?
F42 C65 F41 107.2(4) . . ?
F42 C65 C63 110.6(4) . . ?
F43 C66 C63 110.5(4) . . ?
F44 C66 F43 107.0(4) . . ?
F44 C66 C63 113.4(4) . . ?
F45 C66 F43 106.8(4) . . ?
F45 C66 F44 107.1(4) . . ?
F45 C66 C63 111.7(4) . . ?
O6 C67 C68 110.2(4) . . ?
O6 C67 C68A 106.9(5) . . ?
O6 C67 C69 109.4(4) . . ?
O6 C67 C69A 105.9(5) . . ?
O6 C67 C70 112.3(4) . . ?
O6 C67 C70A 110.5(5) . . ?
C68 C67 C69 107.0(5) . . ?
C69A C67 C68A 107.4(6) . . ?
C70 C67 C68 110.1(5) . . ?
C70 C67 C69 107.6(5) . . ?
C70A C67 C68A 109.9(6) . . ?
C70A C67 C69A 115.9(6) . . ?
F46 C68 F48 109.8(9) . . ?
F46 C68 C67 107.4(7) . . ?
F47 C68 F46 108.1(9) . . ?
F47 C68 F48 110.0(8) . . ?
F47 C68 C67 112.9(7) . . ?
F48 C68 C67 108.6(6) . . ?
F46A C68A F47A 105.1(10) . . ?
F46A C68A F48A 112.4(13) . . ?
F46A C68A C67 113.4(9) . . ?
F47A C68A C67 111.4(9) . . ?
F48A C68A F47A 105.0(14) . . ?
F48A C68A C67 109.1(13) . . ?
F49 C69 F51 111.2(9) . . ?
F49 C69 C67 110.0(6) . . ?
F50 C69 F49 108.4(7) . . ?
F50 C69 F51 106.5(9) . . ?
F50 C69 C67 113.3(7) . . ?
F51 C69 C67 107.3(8) . . ?
F49A C69A F50A 106.6(14) . . ?
F49A C69A C67 116.1(11) . . ?
F50A C69A C67 110.5(11) . . ?
F51A C69A F49A 107.8(11) . . ?
F51A C69A F50A 106.2(12) . . ?
F51A C69A C67 109.3(9) . . ?
F52 C70 F54 113.8(10) . . ?
F52 C70 C67 108.5(8) . . ?
F53 C70 F52 108.0(10) . . ?
F53 C70 F54 106.9(8) . . ?
F53 C70 C67 111.5(6) . . ?
F54 C70 C67 108.1(7) . . ?
F52A C70A F54A 118.1(15) . . ?
F52A C70A C67 108.1(13) . . ?
F53A C70A F52A 105.2(15) . . ?
F53A C70A F54A 107.2(14) . . ?
F53A C70A C67 108.3(9) . . ?
F54A C70A C67 109.5(11) . . ?
O7 C71 C72 111.2(4) . . ?
O7 C71 C73 108.2(3) . . ?
O7 C71 C74 110.7(4) . . ?
C72 C71 C73 108.4(4) . . ?
C74 C71 C72 109.3(4) . . ?
C74 C71 C73 109.0(4) . . ?
F55 C72 F57 107.4(4) . . ?
F55 C72 C71 110.7(4) . . ?
F56 C72 F55 107.5(4) . . ?
F56 C72 F57 107.9(4) . . ?
F56 C72 C71 110.6(4) . . ?
F57 C72 C71 112.6(4) . . ?
F58 C73 F59 107.8(4) . . ?
F58 C73 F60 107.9(4) . . ?
F58 C73 C71 111.3(4) . . ?
F59 C73 C71 112.1(4) . . ?
F60 C73 F59 107.1(4) . . ?
F60 C73 C71 110.5(4) . . ?
F61 C74 F63 106.8(4) . . ?
F61 C74 C71 111.0(4) . . ?
F62 C74 F61 107.2(4) . . ?
F62 C74 F63 107.6(4) . . ?
F62 C74 C71 110.7(4) . . ?
F63 C74 C71 113.3(4) . . ?
O8 C75 C76 109.7(4) . . ?
O8 C75 C77 112.1(4) . . ?
O8 C75 C78 107.2(3) . . ?
C76 C75 C77 109.0(4) . . ?
C78 C75 C76 109.5(4) . . ?
C78 C75 C77 109.2(4) . . ?
F64 C76 C75 110.8(4) . . ?
F65 C76 F64 107.1(4) . . ?
F65 C76 C75 112.3(4) . . ?
F66 C76 F64 107.1(4) . . ?
F66 C76 F65 108.6(4) . . ?
F66 C76 C75 110.9(4) . . ?
F67 C77 F68 107.3(4) . . ?
F67 C77 F69 107.8(4) . . ?
F67 C77 C75 110.7(4) . . ?
F68 C77 F69 107.5(4) . . ?
F68 C77 C75 110.3(4) . . ?
F69 C77 C75 113.0(4) . . ?
F70 C78 F71 107.5(4) . . ?
F70 C78 F72 107.0(4) . . ?
F70 C78 C75 111.5(4) . . ?
F71 C78 F72 106.8(4) . . ?
F71 C78 C75 112.9(4) . . ?
F72 C78 C75 110.9(4) . . ?

loop_
_geom_torsion_atom_site_label_1
_geom_torsion_atom_site_label_2
_geom_torsion_atom_site_label_3
_geom_torsion_atom_site_label_4
_geom_torsion
_geom_torsion_site_symmetry_1
_geom_torsion_site_symmetry_2
_geom_torsion_site_symmetry_3
_geom_torsion_site_symmetry_4
_geom_torsion_publ_flag
N3 C24 B2 P3 -78.2(5) . . . . ?
N3 C24 B2 P4 98.0(5) . . . . ?
N3 C25 C26 N4 0.5(5) . . . . ?
N3 C25 C26 C29 -179.3(5) . . . . ?
N4 C24 B2 P3 107.5(5) . . . . ?
N4 C24 B2 P4 -76.3(6) . . . . ?
C24 N3 C25 C26 -0.6(5) . . . . ?
C24 N3 C25 C28 178.8(4) . . . . ?
C24 N4 C26 C25 -0.2(5) . . . . ?
C24 N4 C26 C29 179.6(4) . . . . ?
C25 N3 C24 N4 0.5(5) . . . . ?
C25 N3 C24 B2 -175.0(4) . . . . ?
C26 N4 C24 N3 -0.2(5) . . . . ?
C26 N4 C24 B2 175.1(4) . . . . ?
C27 N3 C24 N4 -179.3(4) . . . . ?
C27 N3 C24 B2 5.2(7) . . . . ?
C27 N3 C25 C26 179.2(4) . . . . ?
C27 N3 C25 C28 -1.4(7) . . . . ?
C28 C25 C26 N4 -178.9(5) . . . . ?
C28 C25 C26 C29 1.4(9) . . . . ?
C30 N4 C24 N3 175.1(4) . . . . ?
C30 N4 C24 B2 -9.6(7) . . . . ?
C30 N4 C26 C25 -175.6(4) . . . . ?
C30 N4 C26 C29 4.2(7) . . . . ?
C31 P3 C35 C36 56.9(5) . . . . ?
C31 P3 C35 C37 -66.6(5) . . . . ?
C31 P3 C35 C38 173.0(4) . . . . ?
C31 P3 B2 P4 -38.0(4) . . . . ?
C31 P3 B2 C24 138.6(3) . . . . ?
C35 P3 B2 P4 171.6(3) . . . . ?
C35 P3 B2 C24 -11.8(5) . . . . ?
C43 P4 C39 C40 56.8(4) . . . . ?
C43 P4 C39 C41 170.4(3) . . . . ?
C43 P4 C39 C42 -69.0(4) . . . . ?
B2 P3 C35 C36 -152.7(4) . . . . ?
B2 P3 C35 C37 83.8(5) . . . . ?
B2 P3 C35 C38 -36.6(5) . . . . ?
B2 P4 C39 C40 177.0(4) . . . . ?
B2 P4 C39 C41 -69.3(4) . . . . ?
B2 P4 C39 C42 51.2(5) . . . . ?
N1 C1 B1 P1 -69.8(5) . . . . ?
N1 C1 B1 P2 100.3(5) . . . . ?
N1 C2 C3 N2 0.9(5) . . . . ?
N1 C2 C3 C6 -177.7(5) . . . . ?
N2 C1 B1 P1 113.2(5) . . . . ?
N2 C1 B1 P2 -76.8(6) . . . . ?
C1 N1 C2 C3 -0.5(5) . . . . ?
C1 N1 C2 C5 178.5(5) . . . . ?
C1 N2 C3 C2 -0.9(5) . . . . ?
C1 N2 C3 C6 177.8(5) . . . . ?
C2 N1 C1 N2 0.0(5) . . . . ?
C2 N1 C1 B1 -177.6(4) . . . . ?
C3 N2 C1 N1 0.6(5) . . . . ?
C3 N2 C1 B1 178.1(4) . . . . ?
C4 N1 C1 N2 -175.8(4) . . . . ?
C4 N1 C1 B1 6.6(7) . . . . ?
C4 N1 C2 C3 175.4(4) . . . . ?
C4 N1 C2 C5 -5.5(7) . . . . ?
C5 C2 C3 N2 -178.1(5) . . . . ?
C5 C2 C3 C6 3.4(10) . . . . ?
C7 N2 C1 N1 177.0(4) . . . . ?
C7 N2 C1 B1 -5.5(7) . . . . ?
C7 N2 C3 C2 -177.4(4) . . . . ?
C7 N2 C3 C6 1.3(7) . . . . ?
C8 P1 C12 C13 148.8(4) . . . . ?
C8 P1 C12 C14 34.1(4) . . . . ?
C8 P1 C12 C15 -87.9(4) . . . . ?
C8 P1 B1 P2 161.3(3) . . . . ?
C8 P1 B1 C1 -27.8(5) . . . . ?
C12 P1 C8 C9 169.6(4) . . . . ?
C12 P1 C8 C10 52.2(4) . . . . ?
C12 P1 C8 C11 -69.6(4) . . . . ?
C12 P1 B1 P2 -9.8(4) . . . . ?
C12 P1 B1 C1 161.1(3) . . . . ?
B1 P1 C8 C9 -2.3(5) . . . . ?
B1 P1 C8 C10 -119.6(4) . . . . ?
B1 P1 C8 C11 118.5(4) . . . . ?
B1 P1 C12 C13 -39.7(5) . . . . ?
B1 P1 C12 C14 -154.3(3) . . . . ?
B1 P1 C12 C15 83.7(4) . . . . ?
Al1 O1 C47 C48 57.8(9) . . . . ?
Al1 O1 C47 C48A 0.2(10) . . . . ?
Al1 O1 C47 C49 -66.6(9) . . . . ?
Al1 O1 C47 C49A -112.2(9) . . . . ?
Al1 O1 C47 C50 172.4(7) . . . . ?
Al1 O1 C47 C50A 126.6(8) . . . . ?
Al1 O2 C51 C52 -90.1(18) . . . . ?
Al1 O2 C51 C53 29.9(19) . . . . ?
Al1 O2 C51 C54 149.2(16) . . . . ?
Al1 O2A C51 C52A -171(2) . . . . ?
Al1 O2A C51 C53A -54(2) . . . . ?
Al1 O2A C51 C54A 69(2) . . . . ?
Al1 O3 C55 C56 22.2(15) . . . . ?
Al1 O3 C55 C57 -105.8(11) . . . . ?
Al1 O3 C55 C58 139.2(11) . . . . ?
Al1 O3A C55A C56A -90.1(16) . . . . ?
Al1 O3A C55A C57A 147.9(12) . . . . ?
Al1 O3A C55A C58A 29.5(19) . . . . ?
Al1 O4 C59 C60 179.7(10) . . . . ?
Al1 O4 C59 C61 60.5(14) . . . . ?
Al1 O4 C59 C62 -60.4(14) . . . . ?
Al1 O4A C59A C60A 49(2) . . . . ?
Al1 O4A C59A C61A -72(2) . . . . ?
Al1 O4A C59A C62A 167.5(14) . . . . ?
O1 Al1 O2 C51 166.0(16) . . . . ?
O1 Al1 O2A C51 -157(2) . . . . ?
O1 Al1 O3 C55 -80.1(12) . . . . ?
O1 Al1 O3A C55A 50.8(16) . . . . ?
O1 Al1 O4 C59 -33.4(12) . . . . ?
O1 Al1 O4A C59A 78.3(18) . . . . ?
O1 C47 C48 F1 -47.3(8) . . . . ?
O1 C47 C48 F2 72.0(7) . . . . ?
O1 C47 C48 F3 -165.2(6) . . . . ?
O1 C47 C48A F1A 50.8(11) . . . . ?
O1 C47 C48A F2A 172.9(9) . . . . ?
O1 C47 C48A F3A -69.2(14) . . . . ?
O1 C47 C49 F4 -163.8(6) . . . . ?
O1 C47 C49 F5 -43.6(8) . . . . ?
O1 C47 C49 F6 72.9(9) . . . . ?
O1 C47 C49A F4A 160.9(9) . . . . ?
O1 C47 C49A F5A -79.4(10) . . . . ?
O1 C47 C49A F6A 38.2(10) . . . . ?
O1 C47 C50 F7 79.5(6) . . . . ?
O1 C47 C50 F8 -43.9(9) . . . . ?
O1 C47 C50 F9 -162.0(6) . . . . ?
O1 C47 C50A F7A 41.1(17) . . . . ?
O1 C47 C50A F8A -89.3(11) . . . . ?
O1 C47 C50A F9A 159.9(9) . . . . ?
O2 Al1 O1 C47 12.5(9) . . . . ?
O2 Al1 O3 C55 165.7(11) . . . . ?
O2 Al1 O4 C59 93.1(12) . . . . ?
O2 C51 C52 F10 82.5(9) . . . . ?
O2 C51 C52 F11 -42.8(12) . . . . ?
O2 C51 C52 F12 -158.9(9) . . . . ?
O2 C51 C53 F13 -46.3(9) . . . . ?
O2 C51 C53 F14 -162.8(7) . . . . ?
O2 C51 C53 F15 76.6(8) . . . . ?
O2 C51 C54 F16 -166.5(10) . . . . ?
O2 C51 C54 F17 75.0(11) . . . . ?
O2 C51 C54 F18 -44.3(10) . . . . ?
O2A Al1 O1 C47 22.0(10) . . . . ?
O2A Al1 O3A C55A -89.3(16) . . . . ?
O2A Al1 O4A C59A -170.6(18) . . . . ?
O2A C51 C52A F10A 50.8(14) . . . . ?
O2A C51 C52A F11A -70.4(15) . . . . ?
O2A C51 C52A F12A 178.0(12) . . . . ?
O2A C51 C53A F13A -65.5(13) . . . . ?
O2A C51 C53A F14A 179.1(12) . . . . ?
O2A C51 C53A F15A 63.1(12) . . . . ?
O2A C51 C54A F16A 166.8(13) . . . . ?
O2A C51 C54A F17A 44.0(19) . . . . ?
O2A C51 C54A F18A -78.5(13) . . . . ?
O3 Al1 O1 C47 -96.4(8) . . . . ?
O3 Al1 O2 C51 -80.5(17) . . . . ?
O3 Al1 O4 C59 -152.3(11) . . . . ?
O3 C55 C56 F19 158.6(8) . . . . ?
O3 C55 C56 F20 -83.9(9) . . . . ?
O3 C55 C56 F21 33.4(11) . . . . ?
O3 C55 C57 F22 161.3(9) . . . . ?
O3 C55 C57 F23 -73.0(10) . . . . ?
O3 C55 C57 F24 54.1(10) . . . . ?
O3 C55 C58 F25 167.5(8) . . . . ?
O3 C55 C58 F26 -71.0(10) . . . . ?
O3 C55 C58 F27 41.2(11) . . . . ?
O3A Al1 O1 C47 -123.0(9) . . . . ?
O3A Al1 O2A C51 -14(3) . . . . ?
O3A Al1 O4A C59A -46.1(18) . . . . ?
O3A C55A C56A F19A -165.2(13) . . . . ?
O3A C55A C56A F20A -42.7(16) . . . . ?
O3A C55A C56A F21A 79.2(15) . . . . ?
O3A C55A C57A F22A -170.4(12) . . . . ?
O3A C55A C57A F23A -40.3(15) . . . . ?
O3A C55A C57A F24A 69.6(16) . . . . ?
O3A C55A C58A F25A -177.5(11) . . . . ?
O3A C55A C58A F26A -49.0(16) . . . . ?
O3A C55A C58A F27A 68.3(15) . . . . ?
O4 Al1 O1 C47 143.8(8) . . . . ?
O4 Al1 O2 C51 38.5(19) . . . . ?
O4 Al1 O3 C55 40.8(12) . . . . ?
O4 C59 C60 F28 162.1(7) . . . . ?
O4 C59 C60 F29 -81.2(8) . . . . ?
O4 C59 C60 F30 41.6(10) . . . . ?
O4 C59 C61 F31 153.9(10) . . . . ?
O4 C59 C61 F32 -80.5(8) . . . . ?
O4 C59 C61 F33 35.7(11) . . . . ?
O4 C59 C62 F34 162.1(8) . . . . ?
O4 C59 C62 F35 41.9(10) . . . . ?
O4 C59 C62 F36 -77.9(9) . . . . ?
O4A Al1 O1 C47 123.1(8) . . . . ?
O4A Al1 O2A C51 95(2) . . . . ?
O4A Al1 O3A C55A 166.1(14) . . . . ?
O4A C59A C60A F28A 155.7(13) . . . . ?
O4A C59A C60A F29A -82.2(15) . . . . ?
O4A C59A C60A F30A 40.8(16) . . . . ?
O4A C59A C61A F31A 172.8(13) . . . . ?
O4A C59A C61A F32A -72.6(14) . . . . ?
O4A C59A C61A F33A 46.1(15) . . . . ?
O4A C59A C62A F34A 156.8(12) . . . . ?
O4A C59A C62A F35A 44.3(14) . . . . ?
O4A C59A C62A F36A -73.0(14) . . . . ?
C48 C47 C49 F4 72.7(8) . . . . ?
C48 C47 C49 F5 -167.2(6) . . . . ?
C48 C47 C49 F6 -50.6(9) . . . . ?
C48 C47 C50 F7 -164.7(6) . . . . ?
C48 C47 C50 F8 71.9(9) . . . . ?
C48 C47 C50 F9 -46.1(7) . . . . ?
C48A C47 C49A F4A 44.8(11) . . . . ?
C48A C47 C49A F5A 164.5(9) . . . . ?
C48A C47 C49A F6A -77.9(10) . . . . ?
C48A C47 C50A F7A 167.4(16) . . . . ?
C48A C47 C50A F8A 37.0(12) . . . . ?
C48A C47 C50A F9A -73.8(12) . . . . ?
C49 C47 C48 F1 81.3(8) . . . . ?
C49 C47 C48 F2 -159.4(7) . . . . ?
C49 C47 C48 F3 -36.6(8) . . . . ?
C49 C47 C50 F7 -47.6(7) . . . . ?
C49 C47 C50 F8 -170.9(9) . . . . ?
C49 C47 C50 F9 71.0(7) . . . . ?
C49A C47 C48A F1A 158.5(11) . . . . ?
C49A C47 C48A F2A -79.5(11) . . . . ?
C49A C47 C48A F3A 38.5(15) . . . . ?
C49A C47 C50A F7A -71.2(18) . . . . ?
C49A C47 C50A F8A 158.4(10) . . . . ?
C49A C47 C50A F9A 47.6(13) . . . . ?
C50 C47 C48 F1 -163.4(6) . . . . ?
C50 C47 C48 F2 -44.1(7) . . . . ?
C50 C47 C48 F3 78.7(7) . . . . ?
C50 C47 C49 F4 -42.1(8) . . . . ?
C50 C47 C49 F5 78.1(7) . . . . ?
C50 C47 C49 F6 -165.4(8) . . . . ?
C50A C47 C48A F1A -75.9(12) . . . . ?
C50A C47 C48A F2A 46.2(12) . . . . ?
C50A C47 C48A F3A 164.2(14) . . . . ?
C50A C47 C49A F4A -79.3(11) . . . . ?
C50A C47 C49A F5A 40.3(12) . . . . ?
C50A C47 C49A F6A 157.9(9) . . . . ?
C52 C51 C53 F13 74.7(8) . . . . ?
C52 C51 C53 F14 -41.8(8) . . . . ?
C52 C51 C53 F15 -162.5(7) . . . . ?
C52 C51 C54 F16 74.1(11) . . . . ?
C52 C51 C54 F17 -44.4(10) . . . . ?
C52 C51 C54 F18 -163.7(8) . . . . ?
C52A C51 C53A F13A 49.5(12) . . . . ?
C52A C51 C53A F14A -65.9(12) . . . . ?
C52A C51 C53A F15A 178.2(10) . . . . ?
C52A C51 C54A F16A 49.8(15) . . . . ?
C52A C51 C54A F17A -73.0(19) . . . . ?
C52A C51 C54A F18A 164.5(11) . . . . ?
C53 C51 C52 F10 -39.7(8) . . . . ?
C53 C51 C52 F11 -165.0(10) . . . . ?
C53 C51 C52 F12 78.9(10) . . . . ?
C53 C51 C54 F16 -45.8(11) . . . . ?
C53 C51 C54 F17 -164.3(9) . . . . ?
C53 C51 C54 F18 76.4(8) . . . . ?
C53A C51 C52A F10A -67.2(14) . . . . ?
C53A C51 C52A F11A 171.7(13) . . . . ?
C53A C51 C52A F12A 60.0(13) . . . . ?
C53A C51 C54A F16A -70.6(14) . . . . ?
C53A C51 C54A F17A 166.6(17) . . . . ?
C53A C51 C54A F18A 44.1(14) . . . . ?
C54 C51 C52 F10 -160.6(7) . . . . ?
C54 C51 C52 F11 74.1(11) . . . . ?
C54 C51 C52 F12 -42.0(11) . . . . ?
C54 C51 C53 F13 -163.1(7) . . . . ?
C54 C51 C53 F14 80.4(8) . . . . ?
C54 C51 C53 F15 -40.3(9) . . . . ?
C54A C51 C52A F10A 171.7(12) . . . . ?
C54A C51 C52A F11A 50.5(15) . . . . ?
C54A C51 C52A F12A -61.2(14) . . . . ?
C54A C51 C53A F13A 170.8(11) . . . . ?
C54A C51 C53A F14A 55.4(13) . . . . ?
C54A C51 C53A F15A -60.5(13) . . . . ?
C56 C55 C57 F22 32.3(11) . . . . ?
C56 C55 C57 F23 158.1(9) . . . . ?
C56 C55 C57 F24 -74.8(10) . . . . ?
C56 C55 C58 F25 -70.0(10) . . . . ?
C56 C55 C58 F26 51.4(10) . . . . ?
C56 C55 C58 F27 163.6(9) . . . . ?
C56A C55A C57A F22A 64.6(15) . . . . ?
C56A C55A C57A F23A -165.2(13) . . . . ?
C56A C55A C57A F24A -55.4(18) . . . . ?
C56A C55A C58A F25A -51.7(14) . . . . ?
C56A C55A C58A F26A 76.7(16) . . . . ?
C56A C55A C58A F27A -166.0(13) . . . . ?
C57 C55 C56 F19 -73.9(11) . . . . ?
C57 C55 C56 F20 43.5(10) . . . . ?
C57 C55 C56 F21 160.8(9) . . . . ?
C57 C55 C58 F25 48.6(11) . . . . ?
C57 C55 C58 F26 170.0(9) . . . . ?
C57 C55 C58 F27 -77.8(10) . . . . ?
C57A C55A C56A F19A -46.2(15) . . . . ?
C57A C55A C56A F20A 76.2(15) . . . . ?
C57A C55A C56A F21A -161.8(12) . . . . ?
C57A C55A C58A F25A 66.4(14) . . . . ?
C57A C55A C58A F26A -165.1(14) . . . . ?
C57A C55A C58A F27A -47.8(16) . . . . ?
C58 C55 C56 F19 39.6(11) . . . . ?
C58 C55 C56 F20 157.1(8) . . . . ?
C58 C55 C56 F21 -85.6(10) . . . . ?
C58 C55 C57 F22 -81.4(10) . . . . ?
C58 C55 C57 F23 44.4(10) . . . . ?
C58 C55 C57 F24 171.4(9) . . . . ?
C58A C55A C56A F19A 70.7(14) . . . . ?
C58A C55A C56A F20A -166.8(13) . . . . ?
C58A C55A C56A F21A -44.9(16) . . . . ?
C58A C55A C57A F22A -49.5(16) . . . . ?
C58A C55A C57A F23A 80.7(15) . . . . ?
C58A C55A C57A F24A -169.5(15) . . . . ?
C60 C59 C61 F31 35.7(11) . . . . ?
C60 C59 C61 F32 161.3(7) . . . . ?
C60 C59 C61 F33 -82.5(9) . . . . ?
C60 C59 C62 F34 -79.5(10) . . . . ?
C60 C59 C62 F35 160.3(8) . . . . ?
C60 C59 C62 F36 40.5(9) . . . . ?
C60A C59A C61A F31A 48.8(17) . . . . ?
C60A C59A C61A F32A 163.4(12) . . . . ?
C60A C59A C61A F33A -78.0(14) . . . . ?
C60A C59A C62A F34A -81.4(14) . . . . ?
C60A C59A C62A F35A 166.1(11) . . . . ?
C60A C59A C62A F36A 48.9(14) . . . . ?
C61 C59 C60 F28 -78.1(9) . . . . ?
C61 C59 C60 F29 38.6(9) . . . . ?
C61 C59 C60 F30 161.4(8) . . . . ?
C61 C59 C62 F34 40.8(11) . . . . ?
C61 C59 C62 F35 -79.4(9) . . . . ?
C61 C59 C62 F36 160.8(7) . . . . ?
C61A C59A C60A F28A -80.7(14) . . . . ?
C61A C59A C60A F29A 41.3(15) . . . . ?
C61A C59A C60A F30A 164.4(13) . . . . ?
C61A C59A C62A F34A 34.5(15) . . . . ?
C61A C59A C62A F35A -78.0(13) . . . . ?
C61A C59A C62A F36A 164.7(12) . . . . ?
C62 C59 C60 F28 42.4(9) . . . . ?
C62 C59 C60 F29 159.1(7) . . . . ?
C62 C59 C60 F30 -78.1(10) . . . . ?
C62 C59 C61 F31 -85.1(11) . . . . ?
C62 C59 C61 F32 40.5(9) . . . . ?
C62 C59 C61 F33 156.6(9) . . . . ?
C62A C59A C60A F28A 36.3(15) . . . . ?
C62A C59A C60A F29A 158.4(12) . . . . ?
C62A C59A C60A F30A -78.6(15) . . . . ?
C62A C59A C61A F31A -66.8(16) . . . . ?
C62A C59A C61A F32A 47.9(15) . . . . ?
C62A C59A C61A F33A 166.5(13) . . . . ?
Al2 O5 C63 C64 138.1(5) . . . . ?
Al2 O5 C63 C65 -103.2(6) . . . . ?
Al2 O5 C63 C66 17.7(8) . . . . ?
Al2 O6 C67 C68 163.4(5) . . . . ?
Al2 O6 C67 C68A 88.7(7) . . . . ?
Al2 O6 C67 C69 -79.2(7) . . . . ?
Al2 O6 C67 C69A -157.0(6) . . . . ?
Al2 O6 C67 C70 40.2(8) . . . . ?
Al2 O6 C67 C70A -30.8(9) . . . . ?
Al2 O7 C71 C72 51.4(7) . . . . ?
Al2 O7 C71 C73 170.4(4) . . . . ?
Al2 O7 C71 C74 -70.2(6) . . . . ?
Al2 O8 C75 C76 -99.7(6) . . . . ?
Al2 O8 C75 C77 21.6(7) . . . . ?
Al2 O8 C75 C78 141.5(5) . . . . ?
O5 Al2 O6 C67 -33.8(6) . . . . ?
O5 Al2 O7 C71 -163.7(5) . . . . ?
O5 Al2 O8 C75 -77.5(6) . . . . ?
O5 C63 C64 F37 162.6(4) . . . . ?
O5 C63 C64 F38 42.0(5) . . . . ?
O5 C63 C64 F39 -76.4(5) . . . . ?
O5 C63 C65 F40 164.9(4) . . . . ?
O5 C63 C65 F41 -74.7(5) . . . . ?
O5 C63 C65 F42 44.1(5) . . . . ?
O5 C63 C66 F43 40.1(5) . . . . ?
O5 C63 C66 F44 160.3(4) . . . . ?
O5 C63 C66 F45 -78.6(5) . . . . ?
O6 Al2 O5 C63 160.1(5) . . . . ?
O6 Al2 O7 C71 77.7(6) . . . . ?
O6 Al2 O8 C75 41.7(6) . . . . ?
O6 C67 C68 F46 40.2(9) . . . . ?
O6 C67 C68 F47 159.2(7) . . . . ?
O6 C67 C68 F48 -78.5(7) . . . . ?
O6 C67 C68A F46A 75.9(10) . . . . ?
O6 C67 C68A F47A -165.8(8) . . . . ?
O6 C67 C68A F48A -50.2(13) . . . . ?
O6 C67 C69 F49 -74.3(6) . . . . ?
O6 C67 C69 F50 164.1(6) . . . . ?
O6 C67 C69 F51 46.8(9) . . . . ?
O6 C67 C69A F49A -42.8(12) . . . . ?
O6 C67 C69A F50A -164.2(11) . . . . ?
O6 C67 C69A F51A 79.4(9) . . . . ?
O6 C67 C70 F52 -77.3(9) . . . . ?
O6 C67 C70 F53 163.8(7) . . . . ?
O6 C67 C70 F54 46.6(8) . . . . ?
O6 C67 C70A F52A -50.2(14) . . . . ?
O6 C67 C70A F53A -163.7(8) . . . . ?
O6 C67 C70A F54A 79.6(14) . . . . ?
O7 Al2 O5 C63 37.2(6) . . . . ?
O7 Al2 O6 C67 83.8(6) . . . . ?
O7 Al2 O8 C75 165.5(5) . . . . ?
O7 C71 C72 F55 40.8(5) . . . . ?
O7 C71 C72 F56 -78.2(5) . . . . ?
O7 C71 C72 F57 161.1(4) . . . . ?
O7 C71 C73 F58 -76.9(5) . . . . ?
O7 C71 C73 F59 162.3(4) . . . . ?
O7 C71 C73 F60 43.0(5) . . . . ?
O7 C71 C74 F61 -74.7(5) . . . . ?
O7 C71 C74 F62 44.2(5) . . . . ?
O7 C71 C74 F63 165.2(4) . . . . ?
O8 Al2 O5 C63 -80.8(6) . . . . ?
O8 Al2 O6 C67 -156.7(6) . . . . ?
O8 Al2 O7 C71 -41.8(6) . . . . ?
O8 C75 C76 F64 -73.3(5) . . . . ?
O8 C75 C76 F65 167.0(4) . . . . ?
O8 C75 C76 F66 45.4(5) . . . . ?
O8 C75 C77 F67 -78.4(5) . . . . ?
O8 C75 C77 F68 40.2(5) . . . . ?
O8 C75 C77 F69 160.6(4) . . . . ?
O8 C75 C78 F70 45.0(5) . . . . ?
O8 C75 C78 F71 166.1(4) . . . . ?
O8 C75 C78 F72 -74.2(5) . . . . ?
C64 C63 C65 F40 -77.1(5) . . . . ?
C64 C63 C65 F41 43.3(5) . . . . ?
C64 C63 C65 F42 162.2(4) . . . . ?
C64 C63 C66 F43 -79.7(5) . . . . ?
C64 C63 C66 F44 40.5(5) . . . . ?
C64 C63 C66 F45 161.6(4) . . . . ?
C65 C63 C64 F37 43.5(6) . . . . ?
C65 C63 C64 F38 -77.1(5) . . . . ?
C65 C63 C64 F39 164.6(4) . . . . ?
C65 C63 C66 F43 161.6(4) . . . . ?
C65 C63 C66 F44 -78.2(5) . . . . ?
C65 C63 C66 F45 42.9(5) . . . . ?
C66 C63 C64 F37 -74.7(5) . . . . ?
C66 C63 C64 F38 164.6(4) . . . . ?
C66 C63 C64 F39 46.3(5) . . . . ?
C66 C63 C65 F40 41.6(5) . . . . ?
C66 C63 C65 F41 162.0(4) . . . . ?
C66 C63 C65 F42 -79.2(5) . . . . ?
C68 C67 C69 F49 45.1(7) . . . . ?
C68 C67 C69 F50 -76.5(8) . . . . ?
C68 C67 C69 F51 166.2(8) . . . . ?
C68 C67 C70 F52 159.4(8) . . . . ?
C68 C67 C70 F53 40.6(9) . . . . ?
C68 C67 C70 F54 -76.6(8) . . . . ?
C68A C67 C69A F49A 71.1(12) . . . . ?
C68A C67 C69A F50A -50.3(12) . . . . ?
C68A C67 C69A F51A -166.8(9) . . . . ?
C68A C67 C70A F52A -167.9(13) . . . . ?
C68A C67 C70A F53A 78.6(10) . . . . ?
C68A C67 C70A F54A -38.0(15) . . . . ?
C69 C67 C68 F46 -78.7(9) . . . . ?
C69 C67 C68 F47 40.4(9) . . . . ?
C69 C67 C68 F48 162.6(6) . . . . ?
C69 C67 C70 F52 43.1(9) . . . . ?
C69 C67 C70 F53 -75.7(9) . . . . ?
C69 C67 C70 F54 167.1(7) . . . . ?
C69A C67 C68A F46A -37.3(11) . . . . ?
C69A C67 C68A F47A 81.0(10) . . . . ?
C69A C67 C68A F48A -163.4(13) . . . . ?
C69A C67 C70A F52A 70.2(14) . . . . ?
C69A C67 C70A F53A -43.3(11) . . . . ?
C69A C67 C70A F54A -160.0(13) . . . . ?
C70 C67 C68 F46 164.6(8) . . . . ?
C70 C67 C68 F47 -76.3(9) . . . . ?
C70 C67 C68 F48 45.9(8) . . . . ?
C70 C67 C69 F49 163.4(6) . . . . ?
C70 C67 C69 F50 41.8(8) . . . . ?
C70 C67 C69 F51 -75.5(9) . . . . ?
C70A C67 C68A F46A -164.2(9) . . . . ?
C70A C67 C68A F47A -45.9(11) . . . . ?
C70A C67 C68A F48A 69.7(14) . . . . ?
C70A C67 C69A F49A -165.7(11) . . . . ?
C70A C67 C69A F50A 72.9(13) . . . . ?
C70A C67 C69A F51A -43.5(11) . . . . ?
C72 C71 C73 F58 43.8(5) . . . . ?
C72 C71 C73 F59 -77.0(5) . . . . ?
C72 C71 C73 F60 163.6(4) . . . . ?
C72 C71 C74 F61 162.5(4) . . . . ?
C72 C71 C74 F62 -78.6(5) . . . . ?
C72 C71 C74 F63 42.4(5) . . . . ?
C73 C71 C72 F55 -78.0(4) . . . . ?
C73 C71 C72 F56 163.1(4) . . . . ?
C73 C71 C72 F57 42.3(5) . . . . ?
C73 C71 C74 F61 44.2(5) . . . . ?
C73 C71 C74 F62 163.1(4) . . . . ?
C73 C71 C74 F63 -75.9(5) . . . . ?
C74 C71 C72 F55 163.3(4) . . . . ?
C74 C71 C72 F56 44.3(5) . . . . ?
C74 C71 C72 F57 -76.4(5) . . . . ?
C74 C71 C73 F58 162.7(4) . . . . ?
C74 C71 C73 F59 41.9(5) . . . . ?
C74 C71 C73 F60 -77.5(5) . . . . ?
C76 C75 C77 F67 43.3(5) . . . . ?
C76 C75 C77 F68 161.9(4) . . . . ?
C76 C75 C77 F69 -77.7(5) . . . . ?
C76 C75 C78 F70 -74.0(5) . . . . ?
C76 C75 C78 F71 47.0(5) . . . . ?
C76 C75 C78 F72 166.8(4) . . . . ?
C77 C75 C76 F64 163.6(4) . . . . ?
C77 C75 C76 F65 43.9(5) . . . . ?
C77 C75 C76 F66 -77.7(5) . . . . ?
C77 C75 C78 F70 166.6(4) . . . . ?
C77 C75 C78 F71 -72.3(5) . . . . ?
C77 C75 C78 F72 47.5(5) . . . . ?
C78 C75 C76 F64 44.1(5) . . . . ?
C78 C75 C76 F65 -75.5(5) . . . . ?
C78 C75 C76 F66 162.8(4) . . . . ?
C78 C75 C77 F67 162.9(4) . . . . ?
C78 C75 C77 F68 -78.5(5) . . . . ?
C78 C75 C77 F69 41.9(5) . . . . ?

_shelx_res_file                  
;
TITL aordy17_a.res in P-1
    aordy17.res
    created by SHELXL-2018/3 at 11:57:48 on 10-Apr-2025
CELL 0.71073 20.2382 20.3601 20.1599 96.311 117.899 117.537
ZERR 4 0.0023 0.0023 0.0021 0.009 0.008 0.008
LATT 1
SFAC C H Al B Cl F N O P
UNIT 160 200 4 4 8 144 8 16 8
DFIX 41 C52 F10 C52 F11 C52 F12
DFIX 41 C53 F13 C53 F14 C53 F15
DFIX 41 C54 F16 C54 F17 C54 F18
DFIX 41 C56 F19 C56 F20 C56 F21
DFIX 41 C57 F22 C57 F23 C57 F24
DFIX 1.35 C58 F25 C58 F26 C58 F27
DFIX 41 C60 F28 C60 F29 C60 F30
DFIX 41 C61 F31 C61 F32 C61 F33
DFIX 41 C62 F34 C62 F35 C62 F36
DFIX 1.75 Cl3 C80 Cl4 C80
DFIX 1.75 Cl3A C80A Cl4A C80A
DFIX 2.9 Cl3 Cl4 Cl3A Cl4A
DFIX 2.15 F19A F20A F20A F21A F21A F19A
DFIX 2.15 F4A F5A F5A F6A F6A F4A
SADI C51 C52 C51 C53 C51 C54
SADI C55 C56 C55 C57 C55 C58
SADI C59 C60 C59 C61 C59 C62
SADI F1 C48 F1A C48A F2 C48 F2A C48A F3 C48 F3A C48A
SADI C47 C48 C47 C48A
SADI 0.04 F1 F2 F1A F2A F1 F3 F1A F3A
SADI 0.04 F1 C47 F1A C47
SADI 0.04 F2 F3 F2A F3A
SADI 0.04 F2 C47 F2A C47 F3 C47 F3A C47
SADI F4 C49 F4A C49A F5 C49 F5A C49A F6 C49 F6A C49A
SADI C47 C49 C47 C49A
SADI 0.04 F4 F5 F4A F5A
SADI 0.04 F4 F6 F4A F6A
SADI 0.04 F4 C47 F4A C47
SADI 0.04 F5 F6 F5A F6A
SADI 0.04 F5 C47 F5A C47
SADI 0.04 F6 C47 F6A C47
SADI F7 C50 F7A C50A F8 C50 F8A C50A F9 C50 F9A C50A
SADI F7 F4A F7A F4A
SADI C47 C50 C47 C50A
SADI 0.04 F7 F8 F7A F8A
SADI 0.04 F7 F9 F7A F9A
SADI 0.04 F7 C47 F7A C47
SADI 0.04 F8 F9 F8A F9A
SADI 0.04 F8 C47 F8A C47
SADI 0.04 F9 C47 F9A C47
SADI 0.04 C50 F4A C50A F4A
SADI F19 C56 F19A C56A F20 C56 F20A C56A F21 C56 F21A C56A
SADI F22 C57 F22A C57A F23 C57 F23A C57A F24 C57 F24A C57A
SADI F25 C58 F25A C58A F26 C58 F26A C58A F27 C58 F27A C58A
SADI O3 C55 O3 C55A
SADI C55 C56 C55A C56A C55 C57 C55A C57A C55 C58 C55A C58A
SADI 0.04 F19 F20 F19A F20A F19 F21 F19A F21A F20 F21 F20A F21A
SADI 0.04 F19 C55 F19A C55A F20 C55 F20A C55A F21 C55 F21A C55A
SADI 0.04 F22 F23 F22A F23A F22 F24 F22A F24A F23 F24 F23A F24A
SADI 0.04 F22 C55 F22A C55A F23 C55 F23A C55A F24 C55 F24A C55A
SADI 0.04 F25 F26 F25A F26A F25 F27 F25A F27A F26 F27 F26A F27A
SADI 0.04 F25 C55 F25A C55A F26 C55 F26A C55A F27 C55 F27A C55A
SADI 0.04 O3 C56 O3 C56A O3 C57 O3 C57A O3 C58 O3 C58A
SADI 0.04 C56 C57 C56A C57A C56 C58 C56A C58A C57 C58 C57A C58A
SADI Al1 O4 Al1 O4A
SADI F35 C62 F35A C62A F28 C60 F28A C60A F29 C60 F29A C60A
SADI F30 C60 F30A C60A F31 C61 F31A C61A F33 C61 F33A C61A
SADI F32 C61 F32A C61A F36 C62 F36A C62A F34 C62 F34A C62A
SADI O4 C59 O4A C59A
SADI C59 C60 C59A C60A
SADI C59 C61 C59A C61A
SADI C59 C62 C59A C62A
SADI 0.04 Al1 C59 Al1 C59A
SADI 0.04 F35 F36 F35A F36A F35 F34 F35A F34A F28 F29 F28A F29A
SADI 0.04 F35 C59 F35A C59A F28 C59 F28A C59A F29 C59 F29A C59A F30 C59 =
 F30A C59A
SADI 0.04 F28 F30 F28A F30A F29 F30 F29A F30A F31 F33 F31A F33A F31 F32 =
 F31A F32A
SADI 0.04 F31 C59 F31A C59A
SADI 0.04 F33 F32 F33A F32A
SADI 0.04 F33 C59 F33A C59A F32 C59 F32A C59A
SADI 0.04 F36 F34 F36A F34A
SADI 0.04 F36 C59 F36A C59A F34 C59 F34A C59A
SADI 0.04 O4 C60 O4A C60A O4 C61 O4A C61A O4 C62 O4A C62A
SADI 0.04 C60 C61 C60A C61A
SADI 0.04 C60 C62 C60A C62A
SADI 0.04 C61 C62 C61A C62A
SADI Al1 O2 Al1 O2A
SADI F10 C52 F10A C52A F11 C52 F11A C52A F12 C52 F12A C52A
SADI F13 C53 F13A C53A F14 C53 F14A C53A F15 C53 F15A C53A
SADI F16 C54 F16A C54A F17 C54 F17A C54A F18 C54 F18A C54A
SADI O2 C51 O2A C51
SADI O2A C52A O2A C53A O2A C54A
SADI C52A C53A C53A C54A C54A C52A
SADI C51 C52 C51 C52A C51 C53 C51 C53A C51 C54 C51 C54A
SADI 0.04 F10 F11 F10A F11A F10 F12 F10A F12A F11 F12 F11A F12A
SADI 0.04 F10 C51 F10A C51 F11 C51 F11A C51 F12 C51 F12A C51
SADI 0.04 F13 F14 F13A F14A F13 F15 F13A F15A F14 F15 F14A F15A
SADI 0.04 F13 C51 F13A C51 F14 C51 F14A C51 F15 C51 F15A C51
SADI 0.04 F16 F17 F16A F17A F16 F18 F16A F18A F17 F18 F17A F18A
SADI 0.04 F16 C51 F16A C51 F17 C51 F17A C51 F18 C51 F18A C51
SADI F46 C68 F46A C68A F47 C68 F47A C68A F48 C68 F48A C68A
SADI F49 C69 F49A C69A F50 C69 F50A C69A F51 C69 F51A C69A
SADI F52 C70 F52A C70A F53 C70 F53A C70A F54 C70 F54A C70A
SADI C67 C68 C67 C68A C67 C69 C67 C69A C67 C70 C67 C70A
SADI 0.04 F46 F47 F46A F47A F46 F48 F46A F48A
SADI 0.04 F46 C67 F46A C67
SADI 0.04 F47 F48 F47A F48A
SADI 0.04 F47 C67 F47A C67
SADI 0.04 F48 C67 F48A C67
SADI 0.04 F49 F50 F49A F50A
SADI 0.04 F49 F51 F49A F51A
SADI 0.04 F49 C67 F49A C67
SADI 0.04 F50 F51 F50A F51A
SADI 0.04 F50 C67 F50A C67
SADI 0.04 F51 C67 F51A C67
SADI 0.04 F52 F53 F52A F53A
SADI 0.04 F52 F54 F52A F54A
SADI 0.04 F52 C67 F52A C67
SADI 0.04 F53 F54 F53A F54A
SADI 0.04 F53 C67 F53A C67
SADI 0.04 F54 C67 F54A C67
SIMU C49 > C50A
SIMU C48 C48A
SIMU F19 F20 F21
SIMU F19A F20A F21A
SIMU C53 C53A
SIMU C54 C54A
SIMU C56 C56A
SIMU C57 C57A
SIMU C58 C58A
EADP C55 C55A

L.S. 7
PLAN  18
SIZE 0.06 0.09 0.33
TEMP -153.15
bond $H
conf
fmap
acta
OMIT -5 4 1
OMIT 2 -5 8
REM <olex2.extras>
REM <HklSrc "%.\\aordy17.hkl">
REM </olex2.extras>

WGHT    0.066200   27.345699
FVAR       0.21387   0.64280   0.74383   1.34575   0.69242   0.68848   0.63448
FVAR       0.51098
CL1   5    1.119887    0.499864    0.588446    11.00000    0.06264    0.05034 =
         0.09095    0.02536    0.04157    0.03113
CL2   5    1.025717    0.515792    0.655397    11.00000    0.08665    0.12073 =
         0.08433    0.04465    0.04844    0.07425
C79   1    1.111197    0.504513    0.672457    11.00000    0.09677    0.10872 =
         0.06011    0.02589    0.02414    0.07838
AFIX  23
H79A  2    1.097635    0.453990    0.680690    11.00000   -1.20000
H79B  2    1.170999    0.550977    0.723477    11.00000   -1.20000
AFIX   0

PART 1
CL3   5    0.085390    0.010646    0.112721    81.00000    0.09285    0.02827 =
         0.07600   -0.00032    0.02427    0.01706

PART 0
PART 2
CL3A  5    0.043107    0.103588    0.184183   -81.00000    0.06477    0.08741 =
         0.07893    0.03068    0.04249    0.04627

PART 0
PART 1
CL4   5   -0.002238   -0.067928    0.181740    81.00000    0.44687    0.37538 =
         0.07745    0.08513    0.11057    0.32750

PART 0
PART 2
CL4A  5    0.084761    0.000661    0.145385   -81.00000    0.14880    0.16101 =
         0.79757   -0.05717    0.11972    0.09071

PART 0
PART 1
C80   1    0.052376    0.028081    0.176630    81.00000    0.23128
AFIX  23
H80A  2    0.008980    0.042901    0.151731    81.00000   -1.20000
H80B  2    0.106792    0.071911    0.232150    81.00000   -1.20000
AFIX   0

PART 0
PART 2
C80A  1    0.041190    0.023657    0.199046   -81.00000    0.13145
AFIX  23
H80C  2   -0.022282   -0.023216    0.175248   -81.00000   -1.20000
H80D  2    0.081295    0.037685    0.258599   -81.00000   -1.20000
AFIX   0

PART 0
P3    9    0.907895    0.637859    1.064808    11.00000    0.03495    0.04629 =
         0.04023    0.02783    0.02629    0.02662
P4    9    1.015148    0.690451    0.983979    11.00000    0.02840    0.03543 =
         0.02769    0.01347    0.01702    0.01880
N3    7    0.743857    0.598519    0.848917    11.00000    0.02962    0.02844 =
         0.02648    0.01121    0.01546    0.01651
N4    7    0.824037    0.729067    0.905188    11.00000    0.03102    0.02786 =
         0.02930    0.01169    0.01842    0.01735
C24   1    0.826527    0.665752    0.914639    11.00000    0.02793    0.02940 =
         0.03156    0.01240    0.01898    0.01717
C25   1    0.690031    0.620645    0.798004    11.00000    0.03230    0.03751 =
         0.02785    0.01706    0.01761    0.02262
C26   1    0.740559    0.702695    0.833881    11.00000    0.03415    0.03624 =
         0.02994    0.01605    0.01910    0.02432
C27   1    0.712046    0.514617    0.830994    11.00000    0.03759    0.02820 =
         0.03496    0.01102    0.01824    0.01700
AFIX 137
H27A  2    0.655214    0.484353    0.827197    11.00000   -1.50000
H27B  2    0.759413    0.512584    0.875211    11.00000   -1.50000
H27C  2    0.699962    0.490078    0.778432    11.00000   -1.50000
AFIX   0
C28   1    0.596473    0.559383    0.720374    11.00000    0.03059    0.03961 =
         0.03015    0.00979    0.01174    0.01608
AFIX 137
H28A  2    0.600422    0.528625    0.683165    11.00000   -1.50000
H28B  2    0.570540    0.587135    0.693725    11.00000   -1.50000
H28C  2    0.556700    0.521952    0.732990    11.00000   -1.50000
AFIX   0
C29   1    0.718446    0.759519    0.808235    11.00000    0.04505    0.04586 =
         0.04595    0.02576    0.02534    0.03189
AFIX 137
H29A  2    0.726668    0.794186    0.853306    11.00000   -1.50000
H29B  2    0.654388    0.728271    0.759363    11.00000   -1.50000
H29C  2    0.759671    0.793645    0.795092    11.00000   -1.50000
AFIX   0
C30   1    0.895432    0.813545    0.964471    11.00000    0.03724    0.02818 =
         0.04361    0.01339    0.01917    0.01804
AFIX 137
H30A  2    0.919676    0.845684    0.938545    11.00000   -1.50000
H30B  2    0.945402    0.817046    1.012154    11.00000   -1.50000
H30C  2    0.869403    0.834918    0.982722    11.00000   -1.50000
AFIX   0
C31   1    0.948860    0.571741    1.095062    11.00000    0.03897    0.04162 =
         0.03921    0.02546    0.02226    0.02465
C32   1    0.921795    0.535982    1.148336    11.00000    0.06706    0.06099 =
         0.06274    0.04832    0.04387    0.04007
AFIX 137
H32A  2    0.953133    0.580184    1.200588    11.00000   -1.50000
H32B  2    0.939969    0.499221    1.159526    11.00000   -1.50000
H32C  2    0.854933    0.505618    1.119043    11.00000   -1.50000
AFIX   0
C33   1    0.903768    0.501159    1.016563    11.00000    0.07334    0.04580 =
         0.05697    0.02805    0.03832    0.04029
AFIX 137
H33A  2    0.836580    0.470439    0.984601    11.00000   -1.50000
H33B  2    0.922015    0.465115    1.031461    11.00000   -1.50000
H33C  2    0.923808    0.522688    0.983319    11.00000   -1.50000
AFIX   0
C34   1    1.053805    0.621660    1.144685    11.00000    0.04395    0.05600 =
         0.06262    0.03643    0.02898    0.03330
AFIX 137
H34A  2    1.072660    0.639590    1.109582    11.00000   -1.50000
H34B  2    1.074168    0.588028    1.164062    11.00000   -1.50000
H34C  2    1.081866    0.669366    1.192225    11.00000   -1.50000
AFIX   0
C35   1    0.817631    0.627989    1.077855    11.00000    0.03648    0.06038 =
         0.03967    0.02824    0.02651    0.02885
C36   1    0.850843    0.644825    1.167722    11.00000    0.05286    0.09247 =
         0.04516    0.02938    0.03468    0.04192
AFIX 137
H36A  2    0.848173    0.598301    1.178793    11.00000   -1.50000
H36B  2    0.811073    0.653037    1.176599    11.00000   -1.50000
H36C  2    0.914457    0.693871    1.205075    11.00000   -1.50000
AFIX   0
C37   1    0.725200    0.545429    1.020292    11.00000    0.03400    0.09675 =
         0.05221    0.02270    0.02644    0.02028
AFIX 137
H37A  2    0.699592    0.538682    0.963006    11.00000   -1.50000
H37B  2    0.682806    0.541915    1.033021    11.00000   -1.50000
H37C  2    0.733520    0.502382    1.027683    11.00000   -1.50000
AFIX   0
C38   1    0.807087    0.695290    1.059560    11.00000    0.09669    0.12568 =
         0.10927    0.08613    0.08956    0.09393
AFIX 137
H38A  2    0.868219    0.746708    1.088330    11.00000   -1.50000
H38B  2    0.773144    0.701843    1.078713    11.00000   -1.50000
H38C  2    0.773181    0.680189    0.999983    11.00000   -1.50000
AFIX   0
C39   1    0.981684    0.671287    0.875318    11.00000    0.03649    0.04935 =
         0.03144    0.01489    0.02194    0.02672
C40   1    1.066710    0.694461    0.877140    11.00000    0.04659    0.07952 =
         0.03555    0.02298    0.02911    0.03820
AFIX 137
H40A  2    1.111519    0.753858    0.904209    11.00000   -1.50000
H40B  2    1.047856    0.674409    0.820539    11.00000   -1.50000
H40C  2    1.094866    0.669863    0.907832    11.00000   -1.50000
AFIX   0
C41   1    0.911444    0.577870    0.827554    11.00000    0.04961    0.05969 =
         0.03776    0.00669    0.02300    0.03126
AFIX 137
H41A  2    0.939877    0.551785    0.854399    11.00000   -1.50000
H41B  2    0.892524    0.562030    0.770641    11.00000   -1.50000
H41C  2    0.857331    0.560476    0.827293    11.00000   -1.50000
AFIX   0
C42   1    0.938658    0.710602    0.829008    11.00000    0.04793    0.07455 =
         0.03510    0.03030    0.02753    0.04097
AFIX 137
H42A  2    0.882696    0.693366    0.825372    11.00000   -1.50000
H42B  2    0.922913    0.693724    0.773287    11.00000   -1.50000
H42C  2    0.982674    0.770019    0.858561    11.00000   -1.50000
AFIX   0
C43   1    1.117625    0.801632    1.058577    11.00000    0.02754    0.03861 =
         0.03239    0.01159    0.01767    0.01499
C44   1    1.204844    0.804116    1.088846    11.00000    0.02739    0.06637 =
         0.04107    0.01283    0.01671    0.02181
AFIX 137
H44A  2    1.203294    0.765090    1.113611    11.00000   -1.50000
H44B  2    1.259851    0.859078    1.130114    11.00000   -1.50000
H44C  2    1.206637    0.789753    1.041987    11.00000   -1.50000
AFIX   0
C45   1    1.121159    0.864108    1.022048    11.00000    0.04309    0.03758 =
         0.05634    0.02003    0.03278    0.01501
AFIX 137
H45A  2    1.119795    0.849233    0.973283    11.00000   -1.50000
H45B  2    1.178066    0.918203    1.063287    11.00000   -1.50000
H45C  2    1.067881    0.864942    1.006155    11.00000   -1.50000
AFIX   0
C46   1    1.117958    0.825118    1.133822    11.00000    0.03140    0.03665 =
         0.03295    0.00548    0.01657    0.01337
AFIX 137
H46A  2    1.066604    0.829198    1.117375    11.00000   -1.50000
H46B  2    1.176277    0.877752    1.176660    11.00000   -1.50000
H46C  2    1.111206    0.783394    1.155454    11.00000   -1.50000
AFIX   0
B2    4    0.909490    0.666584    0.982567    11.00000    0.02931    0.02893 =
         0.02824    0.01199    0.01742    0.01771

P1    9    1.005536    0.235801    0.470467    11.00000    0.02866    0.03384 =
         0.03115    0.01357    0.01997    0.01629
P2    9    0.919819    0.150646    0.561797    11.00000    0.03336    0.05324 =
         0.05582    0.03942    0.02555    0.02284
N1    7    0.807499    0.234827    0.400358    11.00000    0.03172    0.03631 =
         0.02766    0.01326    0.01630    0.02221
N2    7    0.734996    0.106385    0.336907    11.00000    0.03374    0.02934 =
         0.03329    0.00616    0.02128    0.01688
C1    1    0.817144    0.173431    0.402649    11.00000    0.03506    0.03171 =
         0.03176    0.01351    0.02430    0.01917
C2    1    0.720089    0.206555    0.333745    11.00000    0.03368    0.04581 =
         0.02870    0.01253    0.01429    0.02533
C3    1    0.674662    0.125889    0.293303    11.00000    0.03235    0.05038 =
         0.02744    0.00971    0.01550    0.02290
C4    1    0.879063    0.321394    0.455292    11.00000    0.04215    0.03399 =
         0.04030    0.01414    0.02253    0.02584
AFIX 137
H4A   2    0.935205    0.328589    0.498297    11.00000   -1.50000
H4B   2    0.857641    0.341910    0.480971    11.00000   -1.50000
H4C   2    0.892285    0.351674    0.423407    11.00000   -1.50000
AFIX   0
C5    1    0.689754    0.260439    0.317317    11.00000    0.05024    0.06691 =
         0.04516    0.02143    0.01861    0.04168
AFIX 137
H5A   2    0.691188    0.283539    0.363663    11.00000   -1.50000
H5B   2    0.626819    0.228766    0.266600    11.00000   -1.50000
H5C   2    0.731225    0.304595    0.310839    11.00000   -1.50000
AFIX   0
C6    1    0.580109    0.063213    0.216014    11.00000    0.03838    0.05539 =
         0.03608    0.00345    0.01370    0.02183
AFIX 137
H6A   2    0.584411    0.048831    0.170879    11.00000   -1.50000
H6B   2    0.543719    0.085198    0.201888    11.00000   -1.50000
H6C   2    0.550184    0.014503    0.224584    11.00000   -1.50000
AFIX   0
C7    1    0.713181    0.026103    0.311296    11.00000    0.04929    0.03370 =
         0.05487    0.01129    0.03507    0.01985
AFIX 137
H7A   2    0.698412    0.008552    0.256031    11.00000   -1.50000
H7B   2    0.660005   -0.011966    0.310124    11.00000   -1.50000
H7C   2    0.766257    0.027002    0.350276    11.00000   -1.50000
AFIX   0
C8    1    0.992086    0.239610    0.372137    11.00000    0.04113    0.04640 =
         0.03559    0.01844    0.02748    0.02516
C9    1    0.889534    0.188494    0.299994    11.00000    0.04470    0.07305 =
         0.03158    0.01754    0.02538    0.02728
AFIX 137
H9A   2    0.858135    0.134198    0.299029    11.00000   -1.50000
H9B   2    0.882926    0.183442    0.247979    11.00000   -1.50000
H9C   2    0.861997    0.215171    0.306866    11.00000   -1.50000
AFIX   0
C10   1    1.035038    0.201300    0.353247    11.00000    0.05754    0.05771 =
         0.04901    0.02438    0.04254    0.03587
AFIX 137
H10A  2    1.100819    0.232815    0.398412    11.00000   -1.50000
H10B  2    1.027440    0.201728    0.301621    11.00000   -1.50000
H10C  2    1.004138    0.145023    0.347709    11.00000   -1.50000
AFIX   0
C11   1    1.037288    0.326484    0.377640    11.00000    0.06206    0.05387 =
         0.05146    0.03401    0.03866    0.03611
AFIX 137
H11A  2    1.015481    0.352835    0.396598    11.00000   -1.50000
H11B  2    1.020926    0.324728    0.323078    11.00000   -1.50000
H11C  2    1.104395    0.357502    0.416767    11.00000   -1.50000
AFIX   0
C12   1    1.126861    0.280116    0.560687    11.00000    0.03000    0.03651 =
         0.03365    0.01501    0.02009    0.01647
C13   1    1.139799    0.316791    0.640917    11.00000    0.03409    0.06437 =
         0.03427    0.00686    0.01709    0.01159
AFIX 137
H13A  2    1.127526    0.358041    0.638150    11.00000   -1.50000
H13B  2    1.203212    0.342043    0.688457    11.00000   -1.50000
H13C  2    1.096844    0.273490    0.646901    11.00000   -1.50000
AFIX   0
C14   1    1.196720    0.352305    0.557185    11.00000    0.03475    0.04059 =
         0.04695    0.01843    0.02697    0.02019
AFIX 137
H14A  2    1.192311    0.333008    0.507571    11.00000   -1.50000
H14B  2    1.259145    0.377154    0.606280    11.00000   -1.50000
H14C  2    1.183278    0.392815    0.555468    11.00000   -1.50000
AFIX   0
C15   1    1.148042    0.217430    0.563178    11.00000    0.03702    0.04721 =
         0.06046    0.02957    0.01914    0.02476
AFIX 137
H15A  2    1.109599    0.175169    0.573484    11.00000   -1.50000
H15B  2    1.213222    0.244205    0.607475    11.00000   -1.50000
H15C  2    1.134947    0.192539    0.510180    11.00000   -1.50000
AFIX   0
C16   1    0.885412    0.041253    0.530095    11.00000    0.05214    0.05509 =
         0.10964    0.06114    0.03845    0.02992
C17   1    0.913060    0.025126    0.473569    11.00000    0.05756    0.04977 =
         0.16596    0.05326    0.06415    0.03764
AFIX 137
H17A  2    0.877429    0.027778    0.421656    11.00000   -1.50000
H17B  2    0.900251   -0.029042    0.461949    11.00000   -1.50000
H17C  2    0.978976    0.066448    0.501374    11.00000   -1.50000
AFIX   0
C18   1    0.942133    0.036094    0.610293    11.00000    0.08599    0.08792 =
         0.13999    0.08208    0.02712    0.04716
AFIX 137
H18A  2    1.004657    0.060174    0.625901    11.00000   -1.50000
H18B  2    0.912911   -0.021109    0.601840    11.00000   -1.50000
H18C  2    0.945055    0.065922    0.654355    11.00000   -1.50000
AFIX   0
C19   1    0.781815   -0.026615    0.485766    11.00000    0.06215    0.05124 =
         0.09934    0.04351    0.04724    0.02233
AFIX 137
H19A  2    0.763223   -0.018016    0.520998    11.00000   -1.50000
H19B  2    0.771421   -0.079838    0.474748    11.00000   -1.50000
H19C  2    0.745268   -0.024924    0.433510    11.00000   -1.50000
AFIX   0
C20   1    0.841737    0.159053    0.583872    11.00000    0.04265    0.06548 =
         0.03497    0.02431    0.02512    0.01904
C21   1    0.850520    0.133952    0.655067    11.00000    0.05971    0.10835 =
         0.05127    0.04071    0.03541    0.02104
AFIX 137
H21A  2    0.817368    0.074659    0.634719    11.00000   -1.50000
H21B  2    0.824059    0.150895    0.677008    11.00000   -1.50000
H21C  2    0.915738    0.160285    0.698896    11.00000   -1.50000
AFIX   0
C22   1    0.739252    0.112078    0.513343    11.00000    0.04131    0.08156 =
         0.04843    0.02612    0.03314    0.02799
AFIX 137
H22A  2    0.732577    0.128707    0.468080    11.00000   -1.50000
H22B  2    0.708512    0.123965    0.533333    11.00000   -1.50000
H22C  2    0.711085    0.053502    0.493485    11.00000   -1.50000
AFIX   0
C23   1    0.883054    0.249594    0.615395    11.00000    0.05805    0.08541 =
         0.04630    0.02234    0.03708    0.02866
AFIX 137
H23A  2    0.947488    0.280266    0.663418    11.00000   -1.50000
H23B  2    0.848167    0.258909    0.631332    11.00000   -1.50000
H23C  2    0.880083    0.267848    0.571710    11.00000   -1.50000
AFIX   0
B1    4    0.905034    0.180449    0.470697    11.00000    0.03292    0.02649 =
         0.04360    0.01568    0.02538    0.01802

AL1   3    0.464666    0.236857   -0.007416    11.00000    0.02937    0.02624 =
         0.02634    0.00978    0.01755    0.01606
PART 1
F1    6    0.287015    0.230764   -0.121196    21.00000    0.07325    0.09275 =
         0.07541    0.06068    0.06084    0.06725

PART 0
PART 2
F1A   6    0.259642    0.200215   -0.146912   -21.00000    0.05077

PART 0
PART 1
F2    6    0.364230    0.353425   -0.113291    21.00000    0.11343    0.06456 =
         0.07897    0.02628    0.06598    0.06972

PART 0
PART 2
F2A   6    0.222512    0.190521   -0.268511   -21.00000   10.08000

PART 0
PART 1
F3    6    0.243747    0.249651   -0.232029    21.00000    0.06928    0.13021 =
         0.05571    0.06181    0.04163    0.07992

PART 0
PART 2
F3A   6    0.257067    0.113780   -0.219592   -21.00000    0.06962

PART 0
PART 1
F4    6    0.288034    0.179952   -0.310177    21.00000    0.08188    0.06423 =
         0.02253    0.00878    0.01864    0.04723

PART 0
PART 2
F4A   6    0.339939    0.181995   -0.294733   -21.00000    0.06239

PART 0
PART 1
F5    6    0.376986    0.150986   -0.233340    21.00000    0.08242    0.05605 =
         0.06044    0.01897    0.04010    0.05394

PART 0
PART 2
F5A   6    0.482625    0.277134   -0.201724   -21.00000    0.07062

PART 0
PART 1
F6    6    0.260542    0.117825   -0.232425    21.00000    0.07197    0.03202 =
         0.06031    0.00778    0.02543    0.00503

PART 0
PART 2
F6A   6    0.420481    0.164516   -0.191341   -21.00000    0.05229

PART 0
PART 1
F7    6    0.481663    0.304451   -0.207560    21.00000    0.08276    0.09824 =
         0.08010    0.05869    0.06992    0.06753

PART 0
PART 2
F7A   6    0.493733    0.391554   -0.115671   -21.00000    0.09618

PART 0
PART 1
F8    6    0.502304    0.396159   -0.115363    21.00000    0.07991    0.02439 =
         0.02856    0.00701    0.01182    0.00822

PART 0
PART 2
F8A   6    0.350740    0.346948   -0.143517   -21.00000    0.06978

PART 0
PART 1
F9    6    0.390634    0.340115   -0.241097    21.00000    0.06807    0.06535 =
         0.04417    0.03888    0.03438    0.04722

PART 0
PART 2
F9A   6    0.365140    0.335086   -0.238680   -21.00000    0.06187

PART 0
PART 1
F10   6    0.393061    0.019719   -0.017832    61.00000    0.26367    0.13701 =
         0.16612    0.11208    0.17483    0.17086

PART 0
PART 2
F10A  6    0.289802   -0.010054   -0.132256   -61.00000    0.12485    0.03825 =
         0.06435    0.01677    0.06725    0.03505

PART 0
PART 1
F11   6    0.292079    0.010723   -0.139900    61.00000    0.47130    0.10716 =
         0.14869    0.09118    0.24640    0.16385

PART 0
PART 2
F11A  6    0.186755    0.012864   -0.158819   -61.00000    0.10313    0.04322 =
         0.03627    0.01022   -0.00651    0.00970

PART 0
PART 1
F12   6    0.247885   -0.059081   -0.077884    61.00000    0.21581    0.02959 =
         0.09951    0.01266    0.09350    0.02328

PART 0
PART 2
F12A  6    0.196184   -0.056962   -0.092920   -61.00000    0.08722    0.03680 =
         0.08867    0.01588    0.07486    0.00091

PART 0
PART 1
F13   6    0.463342    0.141607    0.103789    61.00000    0.04145    0.13038 =
         0.08587    0.08549    0.03292    0.03627

PART 0
PART 2
F13A  6    0.415333    0.037128    0.020401   -61.00000    0.05951

PART 0
PART 1
F14   6    0.345449    0.035773    0.085202    61.00000    0.06890    0.05446 =
         0.05379    0.03835    0.04329    0.02961

PART 0
PART 2
F14A  6    0.331635    0.013310    0.062770   -61.00000    0.08445

PART 0
PART 1
F15   6    0.357917    0.148372    0.108028    61.00000    0.21024    0.12296 =
         0.06227    0.04829    0.08934    0.13117

PART 0
PART 2
F15A  6    0.450700    0.139404    0.117999   -61.00000    0.05626

PART 0
PART 1
F16   6    0.183559    0.013252   -0.030919    61.00000    0.05312    0.22421 =
         0.13801    0.13664    0.07077    0.06663

PART 0
PART 2
F16A  6    0.210003    0.052278    0.007644   -61.00000    0.08208

PART 0
PART 1
F17   6    0.175483    0.029280   -0.139855    61.00000    0.03080    0.25043 =
         0.08086    0.09446    0.01033   -0.00443

PART 0
PART 2
F17A  6    0.234562    0.139103   -0.040215   -61.00000    0.17091

PART 0
PART 1
F18   6    0.233909    0.133914   -0.034829    61.00000    0.19910    0.30127 =
         0.23189    0.22945    0.19238    0.23755

PART 0
PART 2
F18A  6    0.337312    0.163515    0.083906   -61.00000    0.08103

PART 0
PART 1
F19   6    0.643984    0.518505    0.172912    31.00000    0.15633    0.02665 =
         0.08245    0.00610    0.06696    0.01017

PART 0
PART 2
F19A  6    0.607374    0.518195    0.188151   -31.00000    0.05999

PART 0
PART 1
F20   6    0.683531    0.438174    0.172873    31.00000    0.03896    0.25151 =
         0.18851    0.07472    0.05266    0.06955

PART 0
PART 2
F20A  6    0.666144    0.468719    0.148102   -31.00000   10.08000

PART 0
PART 1
F21   6    0.589844    0.434663    0.058225    31.00000    0.13678    0.08558 =
         0.07899    0.02280    0.08245   -0.00966

PART 0
PART 2
F21A  6    0.546629    0.464358    0.062423   -31.00000    0.03543

PART 0
PART 1
F22   6    0.636966    0.445240    0.274583    31.00000    0.18087    0.04891 =
         0.02291    0.00231    0.00298    0.03032

PART 0
PART 2
F22A  6    0.569313    0.430980    0.264117   -31.00000    0.05014

PART 0
PART 1
F23   6    0.487401    0.331571    0.211400    31.00000    0.12570    0.21605 =
         0.08776    0.02061    0.08771   -0.01983

PART 0
PART 2
F23A  6    0.536006    0.308248    0.213540   -31.00000    0.06244

PART 0
PART 1
F24   6    0.605336    0.333959    0.218581    31.00000    0.22501    0.14663 =
         0.11051    0.04251   -0.00807    0.15598

PART 0
PART 2
F24A  6    0.661866    0.411898    0.259843   -31.00000    0.09431

PART 0
PART 1
F25   6    0.513005    0.470353    0.187053    31.00000    0.15288    0.11100 =
         0.15347    0.01762    0.09607    0.09013

PART 0
PART 2
F25A  6    0.441968    0.419856    0.128912   -31.00000    0.03611

PART 0
PART 1
F26   6    0.453289    0.427849    0.052456    31.00000    0.20684    0.23828 =
         0.13263    0.11686    0.05764    0.18776

PART 0
PART 2
F26A  6    0.391980    0.334630    0.012371   -31.00000    0.08778

PART 0
PART 1
F27   6    0.388651    0.344150    0.092685    31.00000    0.07847    0.36670 =
         0.20987    0.13197    0.09448    0.13189

PART 0
PART 2
F27A  6    0.391383    0.296949    0.107948   -31.00000    0.07745

PART 0
PART 1
F28   6    0.739668    0.216441    0.096623    51.00000    0.07035    0.13390 =
         0.10061    0.07728    0.06078    0.08504

PART 0
PART 2
F28A  6    0.775079    0.293447    0.154019   -51.00000    0.09558

PART 0
PART 1
F29   6    0.760186    0.334246    0.145042    51.00000    0.06666    0.10843 =
         0.08174   -0.04709    0.00661    0.02098

PART 0
PART 2
F29A  6    0.719802    0.369472    0.116383   -51.00000    0.08439

PART 0
PART 1
F30   6    0.670700    0.221217    0.149832    51.00000    0.12839    0.27923 =
         0.08495    0.13011    0.08433    0.16831

PART 0
PART 2
F30A  6    0.671863    0.280863    0.166589   -51.00000    0.06882

PART 0
PART 1
F31   6    0.734717    0.301128    0.005652    51.00000    0.09955    0.16234 =
         0.23393    0.15541    0.14211    0.10664

PART 0
PART 2
F31A  6    0.736146    0.299707   -0.002845   -51.00000    0.03746

PART 0
PART 1
F32   6    0.585510    0.248738   -0.100694    51.00000    0.11742    0.23290 =
         0.08350    0.11253    0.08080    0.13677

PART 0
PART 2
F32A  6    0.600133    0.198256   -0.097975   -51.00000    0.08627

PART 0
PART 1
F33   6    0.671019    0.355716    0.012594    51.00000    0.08387    0.05192 =
         0.15022    0.04844    0.07600    0.04764

PART 0
PART 2
F33A  6    0.630559    0.316203   -0.038216   -51.00000    0.04992

PART 0
PART 1
F34   6    0.605074    0.130562   -0.067858    51.00000    0.08360    0.07875 =
         0.11378   -0.00531    0.05899    0.04525

PART 0
PART 2
F34A  6    0.696875    0.164468    0.024084   -51.00000    0.05209

PART 0
PART 1
F35   6    0.478331    0.112869   -0.100278    51.00000    0.04058    0.06121 =
         0.10529   -0.02027    0.01682    0.01990

PART 0
PART 2
F35A  6    0.550709    0.090539   -0.044234   -51.00000    0.05389

PART 0
PART 1
F36   6    0.556584    0.093608    0.008652    51.00000    0.15460    0.07591 =
         0.28040    0.12074    0.16895    0.08210

PART 0
PART 2
F36A  6    0.627969    0.138771    0.091405   -51.00000    0.06204

PART 0
O1    8    0.441329    0.263006   -0.089411    11.00000    0.03979    0.05240 =
         0.03747    0.02654    0.01591    0.02565
PART 1
O2    8    0.365318    0.148872   -0.034961    61.00000    0.03716    0.04916 =
         0.10159    0.05031    0.04197    0.02934

PART 0
PART 2
O2A   8    0.372232    0.142145   -0.039462   -61.00000    0.01815

PART 0
PART 1
O3    8    0.481740    0.306305    0.067323    31.00000    0.06310    0.04364 =
         0.04296    0.00675    0.02899    0.03289

PART 0
PART 2
O3A   8    0.530452    0.313559    0.090563   -31.00000    0.02067

PART 0
PART 1
O4    8    0.560496    0.239010    0.032210    51.00000    0.03476    0.06794 =
         0.03898    0.02613    0.02352    0.03511

PART 0
PART 2
O4A   8    0.537079    0.205837    0.002509   -51.00000    0.02842

PART 0
C47   1    0.383290    0.255873   -0.163295    11.00000    0.03815    0.03631 =
         0.02618    0.01450    0.01836    0.02468
PART 1
C48   1    0.318042    0.273230   -0.158108    21.00000    0.05970    0.05749 =
         0.04666    0.03347    0.03748    0.04404

PART 0
PART 2
C48A  1    0.278020    0.189047   -0.199555   -21.00000    0.03729

PART 0
PART 1
C49   1    0.326525    0.175884   -0.236466    21.00000    0.07006    0.04753 =
         0.04159    0.01729    0.03160    0.03892

PART 0
PART 2
C49A  1    0.405091    0.218835   -0.213778   -21.00000    0.05455

PART 0
PART 1
C50   1    0.441530    0.326451   -0.182021    21.00000    0.04997    0.04421 =
         0.03753    0.01817    0.02508    0.02728

PART 0
PART 2
C50A  1    0.401127    0.336753   -0.162578   -21.00000    0.04231

PART 0
C51   1    0.321438    0.084388   -0.021679    11.00000    0.03790    0.02851 =
         0.04010    0.01396    0.02487    0.01516
PART 1
C52   1    0.314987    0.010867   -0.065640    61.00000    0.12903    0.07589 =
         0.08043    0.04421    0.07249    0.03596

PART 0
PART 2
C52A  1    0.247849    0.004384   -0.103802   -61.00000    0.02967    0.03309 =
         0.02883    0.00114    0.01849   -0.00110

PART 0
PART 1
C53   1    0.372616    0.103513    0.071846    61.00000    0.04654    0.05487 =
         0.06231    0.03569    0.02843    0.02999

PART 0
PART 2
C53A  1    0.383815    0.069661    0.046044   -61.00000    0.03960

PART 0
PART 1
C54   1    0.225406    0.065307   -0.057326    61.00000    0.04273    0.18637 =
         0.10377    0.10208    0.04113    0.02901

PART 0
PART 2
C54A  1    0.274165    0.108844    0.004996   -61.00000    0.06279

PART 0
PART 1
C55   1    0.531945    0.377328    0.128964    31.00000    0.03203    0.03214 =
         0.02817    0.00986    0.01810    0.01964

PART 0
PART 2
C55A  1    0.533782    0.377075    0.131418   -31.00000    0.03203    0.03214 =
         0.02817    0.00986    0.01810    0.01964

PART 0
PART 1
C56   1    0.609786    0.443008    0.132194    31.00000    0.07968    0.06660 =
         0.13712   -0.00062    0.08059   -0.00737

PART 0
PART 2
C56A  1    0.590135    0.458659    0.132128   -31.00000    0.07270

PART 0
PART 1
C57   1    0.563791    0.369468    0.212113    31.00000    0.29468    0.09202 =
         0.05761   -0.03544   -0.06164    0.14034

PART 0
PART 2
C57A  1    0.573562    0.382986    0.219610   -31.00000    0.02531

PART 0
PART 1
C58   1    0.470457    0.406788    0.117721    31.00000    0.10340    0.12202 =
         0.18335   -0.05800    0.05791    0.04714

PART 0
PART 2
C58A  1    0.438445    0.359133    0.092753   -31.00000    0.03093

PART 0
PART 1
C59   1    0.616657    0.228204    0.021475    51.00000    0.03598    0.03916 =
         0.03734    0.01315    0.02525    0.02720

PART 0
PART 2
C59A  1    0.624837    0.230308    0.030007   -51.00000    0.03823

PART 0
PART 1
C60   1    0.695721    0.248586    0.105168    51.00000    0.07337    0.14968 =
         0.07080    0.04579    0.03128    0.08899

PART 0
PART 2
C60A  1    0.698432    0.295315    0.118851   -51.00000    0.08147

PART 0
PART 1
C61   1    0.654837    0.285418   -0.014913    51.00000    0.12977    0.10502 =
         0.31448    0.15738    0.18757    0.10534

PART 0
PART 2
C61A  1    0.651782    0.265296   -0.024059   -51.00000    0.04518

PART 0
PART 1
C62   1    0.564180    0.141258   -0.035621    51.00000    0.06948    0.06471 =
         0.13414    0.00923    0.05208    0.04007

PART 0
PART 2
C62A  1    0.628522    0.157586    0.028674   -51.00000    0.05368

PART 0
AL2   3    0.521764    0.257513    0.514591    11.00000    0.02789    0.02365 =
         0.02833    0.01191    0.01757    0.01569
F37   6    0.821850    0.483534    0.558811    11.00000    0.04068    0.04038 =
         0.10962    0.03431    0.04927    0.01883
F38   6    0.757156    0.355275    0.523679    11.00000    0.04088    0.04161 =
         0.06173    0.01861    0.03305    0.02674
F39   6    0.806894    0.430501    0.641796    11.00000    0.04110    0.04796 =
         0.04706    0.00863    0.01021    0.02658
F40   6    0.677169    0.490278    0.455290    11.00000    0.07115    0.04210 =
         0.06929    0.03869    0.05111    0.03496
F41   6    0.651001    0.377139    0.398017    11.00000    0.07458    0.06073 =
         0.05405    0.03432    0.05041    0.04549
F42   6    0.544945    0.376602    0.398462    11.00000    0.04739    0.05606 =
         0.03925    0.02564    0.02077    0.03371
F43   6    0.680682    0.443869    0.647186    11.00000    0.06635    0.04471 =
         0.03741    0.01683    0.03251    0.03522
F44   6    0.755380    0.540293    0.621416    11.00000    0.04430    0.02711 =
         0.05906    0.00956    0.02540    0.01628
F45   6    0.607784    0.470000    0.549134    11.00000    0.04601    0.03623 =
         0.05837    0.02054    0.03267    0.02867
PART 1
F46   6    0.375983    0.009340    0.413514    71.00000    0.08043    0.02979 =
         0.07089    0.02841    0.05062    0.01935

PART 0
PART 2
F46A  6    0.533374    0.060478    0.434753   -71.00000    0.04915

PART 0
PART 1
F47   6    0.363968   -0.031762    0.303201    71.00000    0.04768    0.01907 =
         0.03753   -0.00608    0.01063    0.01616

PART 0
PART 2
F47A  6    0.511895    0.073159    0.326083   -71.00000    0.05114

PART 0
PART 1
F48   6    0.498696    0.035869    0.422920    71.00000    0.07069    0.04826 =
         0.05438    0.01261    0.01957    0.04909

PART 0
PART 2
F48A  6    0.599925    0.180544    0.433568   -71.00000    0.07013

PART 0
PART 1
F49   6    0.276849    0.041973    0.301795    71.00000    0.02872    0.05044 =
         0.04998    0.00666    0.01329    0.01450

PART 0
PART 2
F49A  6    0.374148    0.003964    0.417203   -71.00000    0.03593

PART 0
PART 1
F50   6    0.327838    0.060982    0.226723    71.00000    0.07200    0.06456 =
         0.02265    0.01104    0.02040    0.04251

PART 0
PART 2
F50A  6    0.344184   -0.033132    0.296781   -71.00000    0.05594

PART 0
PART 1
F51   6    0.360480    0.165396    0.309417    71.00000    0.11366    0.06587 =
         0.04117    0.03081    0.03354    0.07601

PART 0
PART 2
F51A  6    0.283892    0.020942    0.320454   -71.00000    0.05047

PART 0
PART 1
F52   6    0.507323    0.203003    0.327272    71.00000    0.16084    0.04276 =
         0.08347    0.03658    0.10160    0.03684

PART 0
PART 2
F52A  6    0.358898    0.162150    0.306354   -71.00000    0.06348

PART 0
PART 1
F53   6    0.495633    0.089117    0.298617    71.00000    0.06926    0.05769 =
         0.07111   -0.00621    0.05468    0.02248

PART 0
PART 2
F53A  6    0.366871    0.081555    0.234204   -71.00000    0.05589

PART 0
PART 1
F54   6    0.598212    0.178730    0.428229    71.00000    0.03097    0.02926 =
         0.10663   -0.01115    0.04608    0.00029

PART 0
PART 2
F54A  6    0.498030    0.203822    0.322346   -71.00000    0.05886

PART 0
F55   6    0.494043    0.362250    0.637161    11.00000    0.04484    0.04568 =
         0.03376    0.01133    0.01872    0.02970
F56   6    0.389150    0.236718    0.594346    11.00000    0.05528    0.05678 =
         0.05140    0.03745    0.03982    0.03858
F57   6    0.356372    0.323457    0.589677    11.00000    0.06301    0.08294 =
         0.05187    0.03343    0.04182    0.05782
F58   6    0.441788    0.426659    0.529114    11.00000    0.04539    0.03138 =
         0.05920    0.01844    0.02833    0.02550
F59   6    0.294012    0.340069    0.443638    11.00000    0.04353    0.05716 =
         0.05587    0.03148    0.03121    0.03883
F60   6    0.380028    0.355506    0.403864    11.00000    0.06246    0.05994 =
         0.05430    0.04261    0.04322    0.04726
F61   6    0.256377    0.195567    0.352129    11.00000    0.04595    0.05166 =
         0.03787    0.01268    0.01721    0.02127
F62   6    0.301443    0.143038    0.434476    11.00000    0.04557    0.03082 =
         0.06505    0.01928    0.03573    0.02053
F63   6    0.225865    0.187834    0.441227    11.00000    0.03520    0.04952 =
         0.06932    0.02523    0.03458    0.02218
F64   6    0.486544    0.176750    0.696225    11.00000    0.06078    0.06508 =
         0.07145    0.04626    0.05345    0.04409
F65   6    0.554706    0.119006    0.704790    11.00000    0.06846    0.04856 =
         0.07124    0.04490    0.04930    0.04237
F66   6    0.453329    0.102609    0.585849    11.00000    0.04496    0.03474 =
         0.05355    0.01359    0.02193    0.01193
F67   6    0.602852    0.138104    0.592495    11.00000    0.06758    0.05491 =
         0.04246    0.01711    0.02990    0.04652
F68   6    0.703105    0.264680    0.633212    11.00000    0.06421    0.07272 =
         0.08339    0.05637    0.06040    0.05426
F69   6    0.717588    0.211011    0.720384    11.00000    0.04891    0.05947 =
         0.04624    0.02936    0.02712    0.04200
F70   6    0.619692    0.334712    0.761757    11.00000    0.06124    0.04480 =
         0.04135    0.01746    0.02974    0.03926
F71   6    0.688329    0.280285    0.815721    11.00000    0.07690    0.06582 =
         0.03390    0.02729    0.02858    0.05452
F72   6    0.738011    0.363351    0.765882    11.00000    0.04186    0.04171 =
         0.05435    0.01543    0.02029    0.01915
O5    8    0.610167    0.324860    0.510811    11.00000    0.03225    0.02383 =
         0.03800    0.01493    0.02464    0.01641
O6    8    0.468836    0.161330    0.446720    11.00000    0.03554    0.02571 =
         0.03362    0.01067    0.02111    0.01730
O7    8    0.451258    0.289876    0.490823    11.00000    0.03290    0.03292 =
         0.03538    0.01854    0.02389    0.02232
O8    8    0.558355    0.256930    0.611047    11.00000    0.03798    0.03760 =
         0.03039    0.02014    0.02128    0.02651
C63   1    0.669134    0.402001    0.525506    11.00000    0.03034    0.02448 =
         0.03993    0.01640    0.02361    0.01530
C64   1    0.765310    0.418666    0.562824    11.00000    0.03600    0.02945 =
         0.05559    0.01583    0.02723    0.01871
C65   1    0.635386    0.412185    0.443360    11.00000    0.04708    0.03769 =
         0.04656    0.02488    0.03280    0.02809
C66   1    0.678770    0.465118    0.586154    11.00000    0.03957    0.02792 =
         0.03945    0.01353    0.02182    0.01904
C67   1    0.440813    0.110525    0.375261    11.00000    0.03610    0.02851 =
         0.03387    0.00766    0.01989    0.01791
PART 1
C68   1    0.418739    0.027917    0.377622    71.00000    0.04452    0.02933 =
         0.04422    0.01027    0.01923    0.02262

PART 0
PART 2
C68A  1    0.523902    0.106030    0.394727   -71.00000    0.03317

PART 0
PART 1
C69   1    0.347989    0.093082    0.300579    71.00000    0.08228    0.04375 =
         0.03611    0.01468    0.02851    0.04533

PART 0
PART 2
C69A  1    0.361165    0.025220    0.354183   -71.00000    0.03002

PART 0
PART 1
C70   1    0.512391    0.146866    0.356696    71.00000    0.05774    0.04955 =
         0.06223    0.00376    0.04098    0.01996

PART 0
PART 2
C70A  1    0.417531    0.143331    0.309433   -71.00000    0.03599

PART 0
C71   1    0.383309    0.286136    0.491823    11.00000    0.02976    0.03684 =
         0.03250    0.01766    0.02095    0.02284
C72   1    0.405760    0.302420    0.579686    11.00000    0.04058    0.04548 =
         0.03745    0.01986    0.02600    0.02823
C73   1    0.374868    0.353515    0.467052    11.00000    0.03595    0.04090 =
         0.03952    0.02226    0.02451    0.02734
C74   1    0.290734    0.202325    0.429705    11.00000    0.03740    0.03759 =
         0.04501    0.01867    0.02551    0.02240
C75   1    0.597996    0.232109    0.667671    11.00000    0.03568    0.02985 =
         0.02855    0.01495    0.01845    0.02184
C76   1    0.522226    0.155969    0.663408    11.00000    0.05140    0.03834 =
         0.05145    0.02699    0.03481    0.02974
C77   1    0.656641    0.211010    0.653776    11.00000    0.04568    0.04170 =
         0.03776    0.02182    0.02577    0.03193
C78   1    0.661282    0.303019    0.753821    11.00000    0.04866    0.03980 =
         0.03524    0.02031    0.02484    0.03004
HKLF 4


REM  aordy17_a.res in P-1
REM wR2 = 0.2543, GooF = S = 1.047, Restrained GooF = 1.069 for all data
REM R1 = 0.0957 for 18943 Fo > 4sig(Fo) and 0.1625 for all 31743 data
REM 1918 parameters refined using 742 restraints

END

WGHT      0.0662     27.3230

REM Highest difference peak  1.449,  deepest hole -0.828,  1-sigma level  0.100
Q1    1   0.6655  0.3813  0.2032  11.00000  0.05    1.45
Q2    1   0.3750  0.2919  0.0611  11.00000  0.05    1.15
Q3    1   0.9375  0.1875  0.6027  11.00000  0.05    1.04
Q4    1   0.6345  0.3660  0.2553  11.00000  0.05    1.01
Q5    1   0.4381  0.3503  0.1729  11.00000  0.05    0.95
Q6    1   0.4898  0.4004  0.2112  11.00000  0.05    0.89
Q7    1   0.4228  0.3756  0.0161  11.00000  0.05    0.78
Q8    1   0.6992  0.4827  0.2060  11.00000  0.05    0.77
Q9    1   0.7024  0.3716  0.0771  11.00000  0.05    0.76
Q10   1   0.3945  0.3672  0.0723  11.00000  0.05    0.76
Q11   1   0.0325  0.0589  0.2102  11.00000  0.05    0.74
Q12   1   0.9627  0.0573  0.5418  11.00000  0.05    0.74
Q13   1   0.5325  0.4481  0.1088  11.00000  0.05    0.72
Q14   1   0.4780  0.3417  0.1597  11.00000  0.05    0.71
Q15   1   0.6290  0.4067  0.1920  11.00000  0.05    0.67
Q16   1   0.4779  0.2818  0.1740  11.00000  0.05    0.67
Q17   1   0.0419  0.0259  0.1080  11.00000  0.05    0.66
Q18   1   0.6834  0.1638 -0.0126  11.00000  0.05    0.64
;
_shelx_res_checksum              29543
_olex2_submission_special_instructions 'No special instructions were received'

_vrf_PLAT213_3_WCA               
;
PROBLEM: Atom F11 has ADP max/min Ratio ..... 4.1 prolat
RESPONSE: This alert is due to further disorder of the aluminate anion,
not interesting in chemical context of the study.
;
_vrf_PLAT220_3_WCA               
;
PROBLEM: NonSolvent   Resd 1  C   Ueq(max)/Ueq(min) Range        9.1 Ratio 
RESPONSE: This alert is due to even further disorder of the aluminate anion,
not significant in current studies.
;


# end Validation Reply Form

####################################################################### 
# 
# This file contains crystal structure data downloaded from the 
# Cambridge Structural Database (CSD) hosted by the Cambridge 
# Crystallographic Data Centre (CCDC).
# 
# Full information about CCDC data access policies and citation 
# guidelines are available at http://www.ccdc.cam.ac.uk/access/V1 
# 
# Audit and citation data items may have been added by the CCDC. 
# Please retain this information to preserve the provenance of 
# this file and to allow appropriate attribution of the data. 
# 
#######################################################################

data_4_WCA
_database_code_depnum_ccdc_archive 'CCDC 2455329'
loop_
_audit_author_name
_audit_author_address
'Jaroslaw Chojnacki'
;Gdansk University of Technology
Poland
;
_audit_update_record             
;
2025-06-16 deposited with the CCDC.	2025-11-18 downloaded from the CCDC.
;
_audit_creation_date             2025-04-10
_audit_creation_method           
;
Olex2 1.2
(compiled 2018.05.29 svn.r3508 for OlexSys, GUI svn.r5506)
;
_shelx_SHELXL_version_number     2018/3
_chemical_name_common            ?
_chemical_name_systematic        ?
_chemical_formula_moiety         'C16 Al F36 O4 -, C27 H56 B N2 P2 +'
_chemical_formula_sum            'C43 H56 Al B F36 N2 O4 P2'
_chemical_formula_weight         1448.62
_chemical_absolute_configuration ad
_chemical_melting_point          ?
loop_
_atom_type_symbol
_atom_type_description
_atom_type_scat_dispersion_real
_atom_type_scat_dispersion_imag
_atom_type_scat_source
C C 0.0181 0.0091 'International Tables Vol C Tables 4.2.6.8 and 6.1.1.4'
H H 0.0000 0.0000 'International Tables Vol C Tables 4.2.6.8 and 6.1.1.4'
Al Al 0.2130 0.2455 'International Tables Vol C Tables 4.2.6.8 and 6.1.1.4'
B B 0.0090 0.0039 'International Tables Vol C Tables 4.2.6.8 and 6.1.1.4'
F F 0.0727 0.0534 'International Tables Vol C Tables 4.2.6.8 and 6.1.1.4'
N N 0.0311 0.0180 'International Tables Vol C Tables 4.2.6.8 and 6.1.1.4'
O O 0.0492 0.0322 'International Tables Vol C Tables 4.2.6.8 and 6.1.1.4'
P P 0.2955 0.4335 'International Tables Vol C Tables 4.2.6.8 and 6.1.1.4'

_shelx_space_group_comment       
;
The symmetry employed for this shelxl refinement is uniquely defined
by the following loop, which should always be used as a source of
symmetry information in preference to the above space-group names.
They are only intended as comments.
;
_space_group_crystal_system      trigonal
_space_group_IT_number           144
_space_group_name_H-M_alt        'P 31'
_space_group_name_Hall           'P 31'
loop_
_space_group_symop_operation_xyz
'x, y, z'
'-y, x-y, z+1/3'
'-x+y, -x, z+2/3'

_cell_length_a                   15.9121(13)
_cell_length_b                   15.9121(13)
_cell_length_c                   20.735(2)
_cell_angle_alpha                90
_cell_angle_beta                 90
_cell_angle_gamma                120
_cell_volume                     4546.7(9)
_cell_formula_units_Z            3
_cell_measurement_reflns_used    9551
_cell_measurement_temperature    120
_cell_measurement_theta_max      61.76
_cell_measurement_theta_min      3.97
_shelx_estimated_absorpt_T_max   0.957
_shelx_estimated_absorpt_T_min   0.719
_exptl_absorpt_coefficient_mu    2.205
_exptl_absorpt_correction_T_max  0.9456
_exptl_absorpt_correction_T_min  0.7461
_exptl_absorpt_correction_type   integration
_exptl_absorpt_process_details   
'STOE X-Red32, absorption correction by Gaussian integration, analogous to P. Coppens, "The Evaluation of Absorption and Extinction in Single-Crystal Structure Analysis", published in F. R. Ahmed (Editor), "Crystallographic Computing", Munksgaard, Copenhagen (1970), 255 - 270'
_exptl_absorpt_special_details   ?
_exptl_crystal_colour            red
_exptl_crystal_density_diffrn    1.587
_exptl_crystal_density_meas      ?
_exptl_crystal_density_method    'not measured'
_exptl_crystal_description       needle
_exptl_crystal_F_000             2196
_exptl_crystal_size_max          0.16
_exptl_crystal_size_mid          0.03
_exptl_crystal_size_min          0.02
_exptl_transmission_factor_max   ?
_exptl_transmission_factor_min   ?
_diffrn_reflns_av_R_equivalents  0.0512
_diffrn_reflns_av_unetI/netI     0.0650
_diffrn_reflns_Laue_measured_fraction_full 0.994
_diffrn_reflns_Laue_measured_fraction_max 0.993
_diffrn_reflns_limit_h_max       18
_diffrn_reflns_limit_h_min       -16
_diffrn_reflns_limit_k_max       18
_diffrn_reflns_limit_k_min       -18
_diffrn_reflns_limit_l_max       24
_diffrn_reflns_limit_l_min       -23
_diffrn_reflns_number            27531
_diffrn_reflns_point_group_measured_fraction_full 0.979
_diffrn_reflns_point_group_measured_fraction_max 0.979
_diffrn_reflns_theta_full        65.997
_diffrn_reflns_theta_max         65.997
_diffrn_reflns_theta_min         3.207
_diffrn_ambient_temperature      120.0
_diffrn_detector_area_resol_mean 6.67
_diffrn_measured_fraction_theta_full 0.994
_diffrn_measured_fraction_theta_max 0.993
_diffrn_measurement_device_type  'STOE IPDS 2T'
_diffrn_measurement_method       'rotation method, \w scans'
_diffrn_radiation_type           CuK\a
_diffrn_radiation_wavelength     1.54186
_diffrn_source                   'GeniX Cu, 0.05 x 0.05 mm2 microfocus'
_reflns_Friedel_coverage         0.970
_reflns_Friedel_fraction_full    0.964
_reflns_Friedel_fraction_max     0.964
_reflns_number_gt                7666
_reflns_number_total             10309
_reflns_special_details          'Friedel pairs have not been merged'
_reflns_threshold_expression     'I > 2\s(I)'
_computing_cell_refinement       'X-Area Recipe 1.34.0.0 (STOE, 2019)'
_computing_data_collection       'X-Area WinXpose 2.0.22.0 (STOE, 2016)'
_computing_data_reduction        
'X-Area Integrate 1.77.0.0 (STOE, 2019) X-Area X-Red32 1.65.0.0 (STOE, 2018)'
_computing_molecular_graphics    'Olex2 (Dolomanov et al., 2009)'
_computing_publication_material  'Olex2 (Dolomanov et al., 2009)'
_computing_structure_refinement  'ShelXL (Sheldrick, 2015)'
_computing_structure_solution    'ShelXT (Sheldrick, 2015)'
_refine_diff_density_max         0.886
_refine_diff_density_min         -0.385
_refine_diff_density_rms         0.090
_refine_ls_abs_structure_details 
;
 Flack x determined using 2669 quotients [(I+)-(I-)]/[(I+)+(I-)]
 (Parsons, Flack and Wagner, Acta Cryst. B69 (2013) 249-259).
;
_refine_ls_abs_structure_Flack   0.03(3)
_refine_ls_extinction_coef       .
_refine_ls_extinction_method     none
_refine_ls_goodness_of_fit_ref   1.068
_refine_ls_hydrogen_treatment    constr
_refine_ls_matrix_type           full
_refine_ls_number_parameters     934
_refine_ls_number_reflns         10309
_refine_ls_number_restraints     235
_refine_ls_R_factor_all          0.1280
_refine_ls_R_factor_gt           0.0834
_refine_ls_restrained_S_all      1.071
_refine_ls_shift/su_max          0.001
_refine_ls_shift/su_mean         0.000
_refine_ls_structure_factor_coef Fsqd
_refine_ls_weighting_details     
'w=1/[\s^2^(Fo^2^)+(0.0550P)^2^+24.4093P] where P=(Fo^2^+2Fc^2^)/3'
_refine_ls_weighting_scheme      calc
_refine_ls_wR_factor_gt          0.1751
_refine_ls_wR_factor_ref         0.2078
_refine_special_details          ?
_olex2_refinement_description    
;
1. Fixed Uiso
 At 1.2 times of:
  All C(H) groups
 At 1.5 times of:
  All C(H,H,H) groups
2. Restrained distances
 Al1-O3 \\sim Al1-O3A
 with sigma of 0.02
 F19-C37 \\sim F19A-C37A \\sim F20-C37 \\sim F20A-C37A \\sim F21-C37 \\sim
F21A-C37A
 with sigma of 0.02
 F22-C38 \\sim F22A-C38A \\sim F23-C38 \\sim F23A-C38A \\sim F24-C38 \\sim
F24A-C38A
 with sigma of 0.02
 F25-C39 \\sim F25A-C39A \\sim F26-C39 \\sim F26A-C39A \\sim F27-C39 \\sim
F27A-C39A
 with sigma of 0.02
 O3-C36 \\sim O3A-C36A
 with sigma of 0.02
 C36-C37 \\sim C36A-C37A \\sim C36-C38 \\sim C36A-C38A \\sim C36-C39 \\sim
C36A-C39A
 with sigma of 0.02
 Al1-C36 \\sim Al1-C36A
 with sigma of 0.04
 F19-F20 \\sim F19A-F20A \\sim F19-F21 \\sim F19A-F21A
 with sigma of 0.04
 F19-C36 \\sim F19A-C36A
 with sigma of 0.04
 F20-F21 \\sim F20A-F21A
 with sigma of 0.04
 F20-C36 \\sim F20A-C36A \\sim F21-C36 \\sim F21A-C36A
 with sigma of 0.04
 F22-F23 \\sim F22A-F23A \\sim F22-F24 \\sim F22A-F24A
 with sigma of 0.04
 F22-C36 \\sim F22A-C36A
 with sigma of 0.04
 F23-F24 \\sim F23A-F24A
 with sigma of 0.04
 F23-C36 \\sim F23A-C36A \\sim F24-C36 \\sim F24A-C36A
 with sigma of 0.04
 F25-F26 \\sim F25A-F26A \\sim F25-F27 \\sim F25A-F27A
 with sigma of 0.04
 F25-C36 \\sim F25A-C36A
 with sigma of 0.04
 F26-F27 \\sim F26A-F27A
 with sigma of 0.04
 F26-C36 \\sim F26A-C36A \\sim F27-C36 \\sim F27A-C36A
 with sigma of 0.04
 O3-C37 \\sim O3A-C37A \\sim O3-C38 \\sim O3A-C38A \\sim O3-C39 \\sim O3A-C39A
 with sigma of 0.04
 C37-C38 \\sim C37A-C38A \\sim C37-C39 \\sim C37A-C39A \\sim C38-C39 \\sim
C38A-C39A
 with sigma of 0.04
 Al1-O4 \\sim Al1-O4A
 with sigma of 0.02
 F28-C41 \\sim F28A-C41A \\sim F29-C41 \\sim F29A-C41A \\sim F30-C41 \\sim
F30A-C41A
 with sigma of 0.02
 F31-C42 \\sim F31A-C42A \\sim F32-C42 \\sim F32A-C42A \\sim F33-C42 \\sim
F33A-C42A
 with sigma of 0.02
 F34-C43 \\sim F34A-C43A \\sim F35-C43 \\sim F35A-C43A \\sim F36-C43 \\sim
F36A-C43A
 with sigma of 0.02
 O4-C40 \\sim O4A-C40A
 with sigma of 0.02
 C40-C41 \\sim C40A-C41A \\sim C40-C42 \\sim C40A-C42A \\sim C40-C43 \\sim
C40A-C43A
 with sigma of 0.02
 Al1-C40 \\sim Al1-C40A
 with sigma of 0.04
 F28-F29 \\sim F28A-F29A
 with sigma of 0.04
 F28-F30 \\sim F28A-F30A
 with sigma of 0.04
 F28-C40 \\sim F28A-C40A
 with sigma of 0.04
 F29-F30 \\sim F29A-F30A
 with sigma of 0.04
 F29-C40 \\sim F29A-C40A
 with sigma of 0.04
 F30-C40 \\sim F30A-C40A
 with sigma of 0.04
 F31-F32 \\sim F31A-F32A
 with sigma of 0.04
 F31-F33 \\sim F31A-F33A
 with sigma of 0.04
 F31-C40 \\sim F31A-C40A
 with sigma of 0.04
 F32-F33 \\sim F32A-F33A
 with sigma of 0.04
 F32-C40 \\sim F32A-C40A
 with sigma of 0.04
 F33-C40 \\sim F33A-C40A
 with sigma of 0.04
 F34-F35 \\sim F34A-F35A
 with sigma of 0.04
 F34-F36 \\sim F34A-F36A
 with sigma of 0.04
 F34-C40 \\sim F34A-C40A
 with sigma of 0.04
 F35-F36 \\sim F35A-F36A
 with sigma of 0.04
 F35-C40 \\sim F35A-C40A
 with sigma of 0.04
 F36-C40 \\sim F36A-C40A
 with sigma of 0.04
 O4-C41 \\sim O4A-C41A
 with sigma of 0.04
 O4-C42 \\sim O4A-C42A
 with sigma of 0.04
 O4-C43 \\sim O4A-C43A
 with sigma of 0.04
 C41-C42 \\sim C41A-C42A
 with sigma of 0.04
 C41-C43 \\sim C41A-C43A
 with sigma of 0.04
 C42-C43 \\sim C42A-C43A
 with sigma of 0.04
3. Uiso/Uaniso restraints and constraints
O3 \\sim O3A: within 2A with sigma of 0.005 and sigma for terminal atoms of 0.01
C36 \\sim C37: within 2A with sigma of 0.01 and sigma for terminal atoms of 0.02
4. Others
 Sof(O3A)=Sof(C36A)=Sof(C37A)=Sof(F20A)=Sof(F21A)=Sof(F19A)=Sof(C38A)=
 Sof(F24A)=Sof(F22A)=Sof(F23A)=Sof(C39A)=Sof(F27A)=Sof(F25A)=Sof(F26A)=1-FVAR(1)
 Sof(F19)=Sof(F20)=Sof(F21)=Sof(F22)=Sof(F23)=Sof(F24)=Sof(F25)=Sof(F26)=
 Sof(F27)=Sof(O3)=Sof(C36)=Sof(C37)=Sof(C38)=Sof(C39)=FVAR(1)
 Sof(O4A)=Sof(C40A)=Sof(C41A)=Sof(F28A)=Sof(F30A)=Sof(F29A)=Sof(C42A)=
 Sof(F31A)=Sof(F32A)=Sof(F33A)=Sof(C43A)=Sof(F36A)=Sof(F34A)=Sof(F35A)=1-FVAR(2)
 Sof(F28)=Sof(F29)=Sof(F30)=Sof(F31)=Sof(F32)=Sof(F33)=Sof(F34)=Sof(F35)=
 Sof(F36)=Sof(O4)=Sof(C40)=Sof(C41)=Sof(C42)=Sof(C43)=FVAR(2)
 Fixed Uiso: C38A(0.08072) C39A(0.08) C41A(0.08) C42A(0.08) C43A(0.08)
5.a Ternary CH refined with riding coordinates:
 C4(H4), C9(H9)
5.b Idealised Me refined as rotating group:
 C5(H5A,H5B,H5C), C6(H6A,H6B,H6C), C7(H7A,H7B,H7C), C8(H8A,H8B,H8C), C10(H10A,
 H10B,H10C), C11(H11A,H11B,H11C), C13(H13A,H13B,H13C), C14(H14A,H14B,H14C),
 C15(H15A,H15B,H15C), C17(H17A,H17B,H17C), C18(H18A,H18B,H18C), C19(H19A,H19B,
 H19C), C21(H21A,H21B,H21C), C22(H22A,H22B,H22C), C23(H23A,H23B,H23C), C25(H25A,
 H25B,H25C), C26(H26A,H26B,H26C), C27(H27A,H27B,H27C)
;
_atom_sites_solution_hydrogens   geom
_atom_sites_solution_primary     dual
_atom_sites_solution_secondary   difmap
loop_
_atom_site_label
_atom_site_type_symbol
_atom_site_fract_x
_atom_site_fract_y
_atom_site_fract_z
_atom_site_U_iso_or_equiv
_atom_site_adp_type
_atom_site_occupancy
_atom_site_site_symmetry_order
_atom_site_calc_flag
_atom_site_refinement_flags_posn
_atom_site_refinement_flags_adp
_atom_site_refinement_flags_occupancy
_atom_site_disorder_assembly
_atom_site_disorder_group
P1 P 0.2070(2) 0.9909(2) 0.43957(14) 0.0245(6) Uani 1 1 d . . . . .
P2 P 0.3520(2) 1.0168(2) 0.33159(13) 0.0232(6) Uani 1 1 d . . . . .
N1 N 0.3179(7) 0.8654(7) 0.5061(4) 0.027(2) Uani 1 1 d . . . . .
N2 N 0.4462(7) 1.0085(7) 0.5137(4) 0.025(2) Uani 1 1 d . . . . .
C1 C 0.3630(8) 0.9555(8) 0.4794(5) 0.023(2) Uani 1 1 d . . . . .
C2 C 0.3704(9) 0.8643(9) 0.5584(5) 0.032(3) Uani 1 1 d . . . . .
C3 C 0.4494(9) 0.9519(9) 0.5638(5) 0.031(3) Uani 1 1 d . . . . .
C4 C 0.2285(8) 0.7812(7) 0.4789(6) 0.026(2) Uani 1 1 d . . . . .
H4 H 0.214953 0.804359 0.437472 0.031 Uiso 1 1 calc R . . . .
C5 C 0.1405(9) 0.7518(10) 0.5214(7) 0.044(3) Uani 1 1 d . . . . .
H5A H 0.153934 0.737682 0.565009 0.066 Uiso 1 1 calc GR . . . .
H5B H 0.084584 0.693740 0.503512 0.066 Uiso 1 1 calc GR . . . .
H5C H 0.126136 0.804848 0.523231 0.066 Uiso 1 1 calc GR . . . .
C6 C 0.2485(10) 0.7006(9) 0.4610(6) 0.039(3) Uani 1 1 d . . . . .
H6A H 0.310770 0.728140 0.438302 0.059 Uiso 1 1 calc GR . . . .
H6B H 0.196625 0.653951 0.432863 0.059 Uiso 1 1 calc GR . . . .
H6C H 0.251149 0.667645 0.500207 0.059 Uiso 1 1 calc GR . . . .
C7 C 0.3431(11) 0.7782(10) 0.6018(6) 0.043(3) Uani 1 1 d . . . . .
H7A H 0.274262 0.747789 0.613169 0.065 Uiso 1 1 calc GR . . . .
H7B H 0.382441 0.799966 0.641199 0.065 Uiso 1 1 calc GR . . . .
H7C H 0.355093 0.731010 0.579340 0.065 Uiso 1 1 calc GR . . . .
C8 C 0.5279(10) 0.9854(12) 0.6142(6) 0.049(4) Uani 1 1 d . . . . .
H8A H 0.591571 1.018601 0.593182 0.073 Uiso 1 1 calc GR . . . .
H8B H 0.520831 0.929148 0.638170 0.073 Uiso 1 1 calc GR . . . .
H8C H 0.522241 1.030138 0.643942 0.073 Uiso 1 1 calc GR . . . .
C9 C 0.5208(8) 1.1094(9) 0.4956(6) 0.031(3) Uani 1 1 d . . . . .
H9 H 0.495366 1.127039 0.456941 0.038 Uiso 1 1 calc R . . . .
C10 C 0.5383(10) 1.1844(10) 0.5476(8) 0.050(4) Uani 1 1 d . . . . .
H10A H 0.475942 1.176062 0.562089 0.075 Uiso 1 1 calc GR . . . .
H10B H 0.578232 1.249830 0.529933 0.075 Uiso 1 1 calc GR . . . .
H10C H 0.571988 1.175507 0.584283 0.075 Uiso 1 1 calc GR . . . .
C11 C 0.6141(8) 1.1123(10) 0.4747(6) 0.040(3) Uani 1 1 d . . . . .
H11A H 0.641330 1.094842 0.511220 0.060 Uiso 1 1 calc GR . . . .
H11B H 0.660988 1.177870 0.459930 0.060 Uiso 1 1 calc GR . . . .
H11C H 0.599805 1.066087 0.439405 0.060 Uiso 1 1 calc GR . . . .
C12 C 0.1895(8) 1.0382(9) 0.5190(6) 0.033(3) Uani 1 1 d . . . . .
C13 C 0.2014(12) 1.1391(10) 0.5054(8) 0.055(4) Uani 1 1 d . . . . .
H13A H 0.263752 1.180255 0.484066 0.082 Uiso 1 1 calc GR . . . .
H13B H 0.199335 1.169175 0.546202 0.082 Uiso 1 1 calc GR . . . .
H13C H 0.148540 1.131824 0.477407 0.082 Uiso 1 1 calc GR . . . .
C14 C 0.2689(10) 1.0485(14) 0.5645(6) 0.060(5) Uani 1 1 d . . . . .
H14A H 0.266541 0.986027 0.568331 0.090 Uiso 1 1 calc GR . . . .
H14B H 0.259043 1.069032 0.607056 0.090 Uiso 1 1 calc GR . . . .
H14C H 0.332228 1.097232 0.547478 0.090 Uiso 1 1 calc GR . . . .
C15 C 0.0910(9) 0.9718(10) 0.5529(6) 0.041(3) Uani 1 1 d . . . . .
H15A H 0.038376 0.970823 0.527677 0.062 Uiso 1 1 calc GR . . . .
H15B H 0.091844 0.996977 0.596187 0.062 Uiso 1 1 calc GR . . . .
H15C H 0.080479 0.905833 0.556207 0.062 Uiso 1 1 calc GR . . . .
C16 C 0.1196(10) 0.9803(11) 0.3741(6) 0.042(3) Uani 1 1 d . . . . .
C17 C 0.1539(12) 1.0700(13) 0.3314(8) 0.059(5) Uani 1 1 d . . . . .
H17A H 0.172413 1.127028 0.358564 0.089 Uiso 1 1 calc GR . . . .
H17B H 0.101332 1.060560 0.302334 0.089 Uiso 1 1 calc GR . . . .
H17C H 0.210052 1.079880 0.305950 0.089 Uiso 1 1 calc GR . . . .
C18 C 0.0975(11) 0.8914(12) 0.3329(7) 0.054(4) Uani 1 1 d . . . . .
H18A H 0.158225 0.898829 0.315712 0.081 Uiso 1 1 calc GR . . . .
H18B H 0.054790 0.885847 0.297063 0.081 Uiso 1 1 calc GR . . . .
H18C H 0.065351 0.832785 0.359536 0.081 Uiso 1 1 calc GR . . . .
C19 C 0.0224(9) 0.9591(12) 0.4061(7) 0.049(4) Uani 1 1 d . . . . .
H19A H 0.002092 0.906280 0.437366 0.073 Uiso 1 1 calc GR . . . .
H19B H -0.027695 0.940248 0.372877 0.073 Uiso 1 1 calc GR . . . .
H19C H 0.031574 1.017571 0.428248 0.073 Uiso 1 1 calc GR . . . .
C20 C 0.4422(10) 1.1519(8) 0.3195(5) 0.034(3) Uani 1 1 d . . . . .
C21 C 0.4201(11) 1.2131(9) 0.3666(7) 0.042(3) Uani 1 1 d . . . . .
H21A H 0.351362 1.193998 0.363306 0.064 Uiso 1 1 calc GR . . . .
H21B H 0.460255 1.281946 0.355655 0.064 Uiso 1 1 calc GR . . . .
H21C H 0.434514 1.202215 0.410713 0.064 Uiso 1 1 calc GR . . . .
C22 C 0.5498(10) 1.1848(9) 0.3248(7) 0.044(3) Uani 1 1 d . . . . .
H22A H 0.566156 1.181851 0.369977 0.065 Uiso 1 1 calc GR . . . .
H22B H 0.588164 1.251687 0.309113 0.065 Uiso 1 1 calc GR . . . .
H22C H 0.564167 1.142219 0.298733 0.065 Uiso 1 1 calc GR . . . .
C23 C 0.4249(12) 1.1774(11) 0.2505(6) 0.051(4) Uani 1 1 d . . . . .
H23A H 0.443870 1.144159 0.218875 0.076 Uiso 1 1 calc GR . . . .
H23B H 0.463906 1.247705 0.243934 0.076 Uiso 1 1 calc GR . . . .
H23C H 0.356039 1.156534 0.245020 0.076 Uiso 1 1 calc GR . . . .
C24 C 0.4037(8) 0.9403(8) 0.3007(5) 0.025(2) Uani 1 1 d . . . . .
C25 C 0.4886(10) 0.9451(10) 0.3395(6) 0.040(3) Uani 1 1 d . . . . .
H25A H 0.545870 1.009847 0.335018 0.060 Uiso 1 1 calc GR . . . .
H25B H 0.503599 0.896319 0.323164 0.060 Uiso 1 1 calc GR . . . .
H25C H 0.470437 0.932356 0.385136 0.060 Uiso 1 1 calc GR . . . .
C26 C 0.3175(9) 0.8372(9) 0.3027(6) 0.035(3) Uani 1 1 d . . . . .
H26A H 0.289268 0.823354 0.346123 0.053 Uiso 1 1 calc GR . . . .
H26B H 0.339307 0.791205 0.292030 0.053 Uiso 1 1 calc GR . . . .
H26C H 0.268542 0.830918 0.271440 0.053 Uiso 1 1 calc GR . . . .
C27 C 0.4331(10) 0.9656(10) 0.2301(6) 0.037(3) Uani 1 1 d . . . . .
H27A H 0.377107 0.957091 0.205074 0.056 Uiso 1 1 calc GR . . . .
H27B H 0.455439 0.922723 0.212965 0.056 Uiso 1 1 calc GR . . . .
H27C H 0.485575 1.033193 0.226952 0.056 Uiso 1 1 calc GR . . . .
B1 B 0.3194(8) 0.9912(8) 0.4223(6) 0.019(2) Uani 1 1 d . . . . .
Al1 Al 0.6576(2) 0.6400(2) 0.53968(15) 0.0238(7) Uani 1 1 d D . . . .
F1 F 0.7464(8) 0.9837(7) 0.4621(7) 0.096(4) Uani 1 1 d . . . . .
F2 F 0.8333(6) 0.9250(7) 0.4961(5) 0.070(3) Uani 1 1 d . . . . .
F3 F 0.7270(8) 0.9237(8) 0.5583(5) 0.078(3) Uani 1 1 d . . . . .
F4 F 0.7711(7) 0.8502(9) 0.3807(4) 0.083(3) Uani 1 1 d . . . . .
F5 F 0.6327(8) 0.7196(9) 0.3760(5) 0.092(4) Uani 1 1 d . . . . .
F6 F 0.6420(9) 0.8586(12) 0.3677(5) 0.110(5) Uani 1 1 d . . . . .
F7 F 0.4996(6) 0.7180(8) 0.4555(5) 0.074(3) Uani 1 1 d . . . . .
F8 F 0.5467(7) 0.7682(7) 0.5510(4) 0.067(3) Uani 1 1 d . . . . .
F9 F 0.5554(7) 0.8684(7) 0.4806(5) 0.072(3) Uani 1 1 d . . . . .
F10 F 0.4302(9) 0.5851(8) 0.6316(5) 0.087(3) Uani 1 1 d . . . . .
F11 F 0.3342(8) 0.4352(9) 0.6383(5) 0.083(3) Uani 1 1 d . . . . .
F12 F 0.4802(8) 0.4911(8) 0.6686(5) 0.081(3) Uani 1 1 d . . . . .
F13 F 0.2937(8) 0.3803(8) 0.5125(7) 0.105(4) Uani 1 1 d . . . . .
F14 F 0.4006(9) 0.4798(10) 0.4478(5) 0.101(4) Uani 1 1 d . . . . .
F15 F 0.3412(7) 0.5325(8) 0.5167(5) 0.074(3) Uani 1 1 d . . . . .
F16 F 0.3979(7) 0.3208(6) 0.5862(5) 0.076(3) Uani 1 1 d . . . . .
F17 F 0.5511(7) 0.4170(7) 0.5823(6) 0.076(3) Uani 1 1 d . . . . .
F18 F 0.4674(9) 0.3660(8) 0.4953(5) 0.087(4) Uani 1 1 d . . . . .
F19 F 0.7474(15) 0.7738(12) 0.7724(7) 0.101(6) Uani 0.761(13) 1 d D . P A 1
F20 F 0.6168(10) 0.7127(13) 0.7202(11) 0.112(6) Uani 0.761(13) 1 d D . P A 1
F21 F 0.7381(12) 0.8445(10) 0.6877(12) 0.099(7) Uani 0.761(13) 1 d D . P A 1
F22 F 0.8928(10) 0.7190(12) 0.6320(8) 0.090(5) Uani 0.761(13) 1 d D . P A 1
F23 F 0.8605(9) 0.8283(10) 0.6055(7) 0.092(5) Uani 0.761(13) 1 d D . P A 1
F24 F 0.9070(8) 0.8247(8) 0.7003(6) 0.065(4) Uani 0.761(13) 1 d D . P A 1
F25 F 0.8059(10) 0.6425(10) 0.7561(5) 0.070(4) Uani 0.761(13) 1 d D . P A 1
F26 F 0.7407(18) 0.5516(12) 0.6723(10) 0.115(8) Uani 0.761(13) 1 d D . P A 1
F27 F 0.6537(10) 0.5710(9) 0.7438(6) 0.079(5) Uani 0.761(13) 1 d D . P A 1
F28 F 0.9235(7) 0.6502(10) 0.4126(7) 0.070(4) Uani 0.808(18) 1 d D . P A 1
F29 F 0.8236(9) 0.7062(11) 0.3954(6) 0.076(5) Uani 0.808(18) 1 d D . P A 1
F30 F 0.9002(10) 0.7273(8) 0.4908(7) 0.069(4) Uani 0.808(18) 1 d D . P A 1
F31 F 0.7607(14) 0.5182(18) 0.3564(6) 0.134(9) Uani 0.808(18) 1 d D . P A 1
F32 F 0.6540(11) 0.5526(13) 0.3889(9) 0.116(7) Uani 0.808(18) 1 d D . P A 1
F33 F 0.6485(10) 0.4192(12) 0.4255(8) 0.092(5) Uani 0.808(18) 1 d D . P A 1
F34 F 0.8412(10) 0.4685(9) 0.4604(8) 0.078(5) Uani 0.808(18) 1 d D . P A 1
F35 F 0.7385(9) 0.4385(7) 0.5348(6) 0.063(4) Uani 0.808(18) 1 d D . P A 1
F36 F 0.8846(11) 0.5731(10) 0.5392(7) 0.067(4) Uani 0.808(18) 1 d D . P A 1
O1 O 0.6861(7) 0.7434(7) 0.4991(5) 0.053(3) Uani 1 1 d . . . . .
O2 O 0.5348(6) 0.5654(7) 0.5384(5) 0.048(2) Uani 1 1 d . . . . .
O3 O 0.6885(11) 0.6725(10) 0.6188(6) 0.057(4) Uani 0.761(13) 1 d D U P A 1
O4 O 0.7196(11) 0.5883(10) 0.5087(9) 0.059(4) Uani 0.808(18) 1 d D . P A 1
C28 C 0.6699(9) 0.8104(9) 0.4719(6) 0.031(3) Uani 1 1 d . . . . .
C29 C 0.7457(11) 0.9123(12) 0.4977(8) 0.056(4) Uani 1 1 d . . . . .
C30 C 0.6792(12) 0.8091(14) 0.3966(8) 0.060(4) Uani 1 1 d . . . . .
C31 C 0.5676(10) 0.7937(11) 0.4900(8) 0.051(4) Uani 1 1 d . . . . .
C32 C 0.4523(9) 0.4863(9) 0.5527(7) 0.040(3) Uani 1 1 d . . . . .
C33 C 0.4213(13) 0.4972(13) 0.6242(8) 0.060(4) Uani 1 1 d . . . . .
C34 C 0.3736(13) 0.4724(13) 0.5072(8) 0.065(5) Uani 1 1 d . . . . .
C35 C 0.4689(10) 0.3982(11) 0.5558(9) 0.056(4) Uani 1 1 d . . . . .
C36 C 0.7476(12) 0.7034(14) 0.6711(6) 0.042(6) Uani 0.761(13) 1 d D U P A 1
C37 C 0.7125(12) 0.7605(13) 0.7142(9) 0.059(5) Uani 0.761(13) 1 d D U P A 1
C38 C 0.8556(13) 0.7714(12) 0.6522(6) 0.048(5) Uani 0.761(13) 1 d D . P A 1
C39 C 0.7391(12) 0.6157(12) 0.7114(7) 0.060(6) Uani 0.761(13) 1 d D . P A 1
C40 C 0.7705(13) 0.5702(13) 0.4645(7) 0.032(5) Uani 0.808(18) 1 d D . P A 1
C41 C 0.8568(12) 0.6676(14) 0.4402(7) 0.053(5) Uani 0.808(18) 1 d D . P A 1
C42 C 0.7071(14) 0.5121(15) 0.4069(10) 0.096(10) Uani 0.808(18) 1 d D . P A 1
C43 C 0.8083(11) 0.5128(11) 0.5005(8) 0.056(5) Uani 0.808(18) 1 d D . P A 1
O3A O 0.722(3) 0.647(3) 0.6079(12) 0.036(5) Uani 0.239(13) 1 d D U P A 2
C36A C 0.735(2) 0.680(3) 0.6700(14) 0.03(2) Uiso 0.239(13) 1 d D . P A 2
C37A C 0.689(3) 0.741(3) 0.692(2) 0.12(5) Uiso 0.239(13) 1 d D . P A 2
F20A F 0.602(3) 0.707(3) 0.669(2) 0.071(13) Uiso 0.239(13) 1 d D . P A 2
F21A F 0.742(6) 0.832(3) 0.674(4) 0.23(8) Uiso 0.239(13) 1 d D . P A 2
F19A F 0.682(4) 0.738(4) 0.756(2) 0.089(17) Uiso 0.239(13) 1 d D . P A 2
C38A C 0.846(3) 0.742(3) 0.686(2) 0.081 Uiso 0.239(13) 1 d D . P A 2
F24A F 0.857(5) 0.783(5) 0.742(3) 0.15(3) Uiso 0.239(13) 1 d D . P A 2
F22A F 0.874(5) 0.677(5) 0.685(4) 0.17(3) Uiso 0.239(13) 1 d D . P A 2
F23A F 0.888(5) 0.812(5) 0.644(4) 0.25(7) Uiso 0.239(13) 1 d D . P A 2
C39A C 0.687(3) 0.584(3) 0.7117(19) 0.080 Uiso 0.239(13) 1 d D . P A 2
F27A F 0.593(3) 0.554(4) 0.713(3) 0.13(2) Uiso 0.239(13) 1 d D . P A 2
F25A F 0.726(6) 0.602(5) 0.770(2) 0.17(3) Uiso 0.239(13) 1 d D . P A 2
F26A F 0.706(5) 0.522(4) 0.682(3) 0.10(3) Uiso 0.239(13) 1 d D . P A 2
O4A O 0.690(3) 0.579(3) 0.4835(18) 0.023(13) Uiso 0.192(18) 1 d D . P A 2
C40A C 0.748(3) 0.548(3) 0.4589(16) 0.03(3) Uiso 0.192(18) 1 d D . P A 2
C41A C 0.843(3) 0.635(3) 0.435(2) 0.080 Uiso 0.192(18) 1 d D . P A 2
F28A F 0.917(5) 0.617(6) 0.444(5) 0.25(8) Uiso 0.192(18) 1 d D . P A 2
F30A F 0.867(4) 0.717(3) 0.470(2) 0.044(14) Uiso 0.192(18) 1 d D . P A 2
F29A F 0.834(4) 0.650(4) 0.371(2) 0.09(2) Uiso 0.192(18) 1 d D . P A 2
C42A C 0.699(3) 0.466(3) 0.4082(19) 0.080 Uiso 0.192(18) 1 d D . P A 2
F31A F 0.763(3) 0.461(4) 0.369(2) 0.057(15) Uiso 0.192(18) 1 d D . P A 2
F32A F 0.640(4) 0.484(5) 0.371(2) 0.086(19) Uiso 0.192(18) 1 d D . P A 2
F33A F 0.646(4) 0.381(3) 0.439(3) 0.058(17) Uiso 0.192(18) 1 d D . P A 2
C43A C 0.772(3) 0.499(3) 0.515(2) 0.080 Uiso 0.192(18) 1 d D . P A 2
F36A F 0.849(4) 0.567(4) 0.548(3) 0.06(2) Uiso 0.192(18) 1 d D . P A 2
F34A F 0.784(6) 0.426(4) 0.491(3) 0.11(3) Uiso 0.192(18) 1 d D . P A 2
F35A F 0.689(4) 0.444(4) 0.549(3) 0.09(2) Uiso 0.192(18) 1 d D . P A 2

loop_
_atom_site_aniso_label
_atom_site_aniso_U_11
_atom_site_aniso_U_22
_atom_site_aniso_U_33
_atom_site_aniso_U_23
_atom_site_aniso_U_13
_atom_site_aniso_U_12
P1 0.0240(15) 0.0275(15) 0.0232(13) -0.0039(12) -0.0025(12) 0.0137(13)
P2 0.0328(16) 0.0245(15) 0.0171(12) 0.0000(12) -0.0001(12) 0.0179(13)
N1 0.022(5) 0.029(5) 0.025(5) 0.003(4) -0.002(4) 0.010(4)
N2 0.027(5) 0.032(5) 0.019(5) -0.005(4) -0.001(4) 0.017(4)
C1 0.019(5) 0.026(6) 0.023(5) -0.002(5) -0.003(4) 0.012(5)
C2 0.042(7) 0.045(7) 0.018(5) 0.010(5) 0.002(5) 0.030(6)
C3 0.036(7) 0.046(7) 0.020(5) 0.004(5) -0.005(5) 0.028(6)
C4 0.022(6) 0.016(5) 0.033(6) 0.010(5) 0.001(5) 0.005(5)
C5 0.029(7) 0.037(7) 0.061(9) 0.016(7) 0.017(6) 0.013(6)
C6 0.047(8) 0.021(6) 0.043(7) 0.003(5) 0.000(6) 0.012(6)
C7 0.051(8) 0.057(9) 0.029(7) 0.019(6) 0.005(6) 0.033(7)
C8 0.040(8) 0.079(11) 0.029(7) -0.017(7) -0.015(6) 0.031(8)
C9 0.016(5) 0.036(7) 0.027(6) -0.009(5) -0.006(5) 0.002(5)
C10 0.023(7) 0.045(8) 0.067(10) -0.010(7) -0.004(7) 0.006(6)
C11 0.014(6) 0.053(8) 0.040(7) -0.013(6) 0.000(5) 0.007(6)
C12 0.027(6) 0.034(7) 0.027(6) -0.004(5) 0.007(5) 0.008(5)
C13 0.058(9) 0.031(7) 0.066(10) -0.011(7) 0.024(8) 0.016(7)
C14 0.036(8) 0.114(14) 0.033(7) -0.038(8) -0.007(6) 0.039(9)
C15 0.032(7) 0.051(8) 0.041(7) 0.004(6) 0.014(6) 0.021(6)
C16 0.046(8) 0.064(9) 0.034(7) 0.000(6) -0.008(6) 0.041(7)
C17 0.057(10) 0.091(13) 0.060(10) 0.030(9) 0.016(8) 0.060(10)
C18 0.040(8) 0.086(12) 0.037(7) -0.028(8) -0.019(6) 0.033(8)
C19 0.032(7) 0.077(11) 0.050(8) -0.001(8) -0.011(6) 0.037(8)
C20 0.053(8) 0.019(6) 0.025(6) 0.007(5) 0.016(6) 0.015(6)
C21 0.056(9) 0.023(6) 0.050(8) 0.009(6) 0.010(7) 0.021(6)
C22 0.047(8) 0.022(6) 0.046(8) 0.004(6) 0.018(7) 0.006(6)
C23 0.078(11) 0.048(9) 0.036(7) 0.016(7) 0.008(7) 0.039(8)
C24 0.029(6) 0.033(6) 0.019(5) -0.006(5) -0.005(5) 0.019(5)
C25 0.050(8) 0.053(8) 0.032(7) -0.010(6) -0.013(6) 0.036(7)
C26 0.042(7) 0.029(7) 0.042(7) 0.001(6) 0.012(6) 0.023(6)
C27 0.046(8) 0.040(7) 0.031(6) -0.010(6) 0.004(6) 0.025(6)
B1 0.017(6) 0.009(5) 0.028(6) 0.002(5) 0.002(5) 0.005(5)
Al1 0.0204(16) 0.0270(18) 0.0228(16) 0.0037(14) 0.0002(13) 0.0109(15)
F1 0.080(7) 0.054(6) 0.156(11) 0.049(7) 0.022(7) 0.035(6)
F2 0.035(5) 0.070(6) 0.097(7) 0.004(5) 0.001(5) 0.019(4)
F3 0.084(7) 0.074(7) 0.069(6) -0.028(5) -0.005(6) 0.034(6)
F4 0.070(7) 0.136(10) 0.051(6) 0.014(6) 0.029(5) 0.058(7)
F5 0.064(7) 0.126(10) 0.077(7) -0.058(7) -0.012(5) 0.041(7)
F6 0.111(9) 0.203(15) 0.055(6) 0.044(8) 0.005(6) 0.107(11)
F7 0.036(5) 0.097(8) 0.090(7) 0.004(6) -0.005(5) 0.035(5)
F8 0.061(6) 0.090(7) 0.066(6) 0.031(5) 0.036(5) 0.048(5)
F9 0.062(6) 0.074(6) 0.107(8) 0.034(6) 0.019(5) 0.055(6)
F10 0.136(10) 0.079(7) 0.078(7) -0.001(6) 0.021(7) 0.076(7)
F11 0.071(7) 0.111(9) 0.080(7) 0.036(6) 0.034(6) 0.056(7)
F12 0.089(8) 0.100(8) 0.054(6) 0.006(5) -0.011(5) 0.047(7)
F13 0.063(7) 0.067(7) 0.138(10) 0.006(7) -0.045(7) -0.003(6)
F14 0.112(10) 0.146(12) 0.048(6) -0.005(6) -0.007(6) 0.067(9)
F15 0.062(6) 0.086(7) 0.083(7) 0.028(6) 0.000(5) 0.043(6)
F16 0.065(6) 0.041(5) 0.105(8) 0.021(5) 0.008(6) 0.014(5)
F17 0.054(6) 0.059(6) 0.123(9) 0.015(6) 0.016(6) 0.035(5)
F18 0.130(10) 0.070(7) 0.074(7) -0.028(5) 0.013(6) 0.060(7)
F19 0.132(16) 0.092(12) 0.070(10) -0.038(9) 0.003(10) 0.047(11)
F20 0.052(9) 0.120(14) 0.155(18) -0.009(13) 0.003(11) 0.037(9)
F21 0.099(13) 0.041(7) 0.162(18) 0.026(9) 0.005(11) 0.038(8)
F22 0.066(9) 0.097(12) 0.102(12) -0.005(10) 0.022(8) 0.037(9)
F23 0.053(8) 0.085(10) 0.083(9) 0.058(8) 0.001(7) -0.006(7)
F24 0.051(7) 0.045(7) 0.069(8) -0.005(6) -0.030(6) 0.002(6)
F25 0.076(9) 0.080(9) 0.050(7) 0.028(6) -0.016(6) 0.036(8)
F26 0.16(2) 0.032(8) 0.153(18) 0.001(10) 0.036(16) 0.054(11)
F27 0.073(10) 0.055(8) 0.062(8) 0.034(6) 0.016(7) -0.001(7)
F28 0.035(6) 0.093(9) 0.084(9) 0.012(8) 0.031(6) 0.034(6)
F29 0.075(8) 0.097(10) 0.060(8) 0.055(7) 0.015(6) 0.046(8)
F30 0.046(7) 0.061(8) 0.072(9) -0.008(6) -0.021(7) 0.006(6)
F31 0.153(18) 0.17(2) 0.033(7) -0.024(10) 0.004(9) 0.043(15)
F32 0.092(11) 0.112(13) 0.142(14) -0.007(11) -0.084(11) 0.050(10)
F33 0.076(10) 0.054(9) 0.105(12) -0.022(9) -0.026(9) 0.002(8)
F34 0.069(8) 0.068(8) 0.127(12) -0.024(8) -0.003(8) 0.057(7)
F35 0.053(7) 0.029(5) 0.104(10) 0.027(6) -0.004(7) 0.019(5)
F36 0.043(8) 0.077(9) 0.066(8) 0.003(6) -0.031(7) 0.018(7)
O1 0.053(6) 0.042(6) 0.076(7) 0.025(5) 0.010(5) 0.032(5)
O2 0.019(4) 0.039(5) 0.075(7) -0.003(5) 0.007(4) 0.007(4)
O3 0.065(10) 0.057(9) 0.042(7) -0.015(6) -0.023(7) 0.026(7)
O4 0.053(9) 0.064(9) 0.082(11) 0.018(8) 0.033(9) 0.047(8)
C28 0.026(6) 0.041(7) 0.028(6) 0.007(5) 0.002(5) 0.018(6)
C29 0.042(9) 0.062(10) 0.063(10) 0.021(8) 0.015(8) 0.027(8)
C30 0.054(10) 0.086(13) 0.046(9) -0.001(9) -0.001(8) 0.039(10)
C31 0.031(8) 0.053(9) 0.065(10) 0.009(8) -0.002(7) 0.020(7)
C32 0.031(7) 0.023(6) 0.057(8) -0.010(6) 0.007(6) 0.008(6)
C33 0.062(11) 0.061(10) 0.057(10) -0.002(8) 0.001(9) 0.031(9)
C34 0.051(10) 0.066(11) 0.058(11) 0.000(9) -0.017(8) 0.014(9)
C35 0.031(8) 0.037(8) 0.095(13) 0.014(8) 0.005(8) 0.012(7)
C36 0.046(11) 0.037(9) 0.021(8) 0.009(7) -0.013(7) 0.005(8)
C37 0.051(11) 0.052(11) 0.063(11) 0.017(9) 0.016(10) 0.017(9)
C38 0.049(12) 0.051(12) 0.021(9) 0.007(8) 0.002(8) 0.009(10)
C39 0.085(17) 0.027(10) 0.042(11) 0.004(9) 0.002(11) 0.009(10)
C40 0.021(8) 0.035(9) 0.043(11) -0.002(8) 0.000(7) 0.016(8)
C41 0.045(11) 0.066(14) 0.056(12) 0.004(11) 0.000(9) 0.034(10)
C42 0.09(2) 0.076(18) 0.10(2) 0.000(16) -0.063(18) 0.029(16)
C43 0.067(13) 0.062(13) 0.064(12) 0.002(10) 0.016(11) 0.052(12)
O3A 0.052(12) 0.047(11) 0.034(9) -0.017(9) -0.022(9) 0.043(8)

_geom_special_details            
;
 All esds (except the esd in the dihedral angle between two l.s. planes)
 are estimated using the full covariance matrix.  The cell esds are taken
 into account individually in the estimation of esds in distances, angles
 and torsion angles; correlations between esds in cell parameters are only
 used when they are defined by crystal symmetry.  An approximate (isotropic)
 treatment of cell esds is used for estimating esds involving l.s. planes.
;
loop_
_geom_bond_atom_site_label_1
_geom_bond_atom_site_label_2
_geom_bond_distance
_geom_bond_site_symmetry_2
_geom_bond_publ_flag
P1 C12 1.889(12) . ?
P1 C16 1.891(13) . ?
P1 B1 1.821(12) . ?
P2 C20 1.912(12) . ?
P2 C24 1.890(11) . ?
P2 B1 1.939(12) . ?
N1 C1 1.360(14) . ?
N1 C2 1.374(14) . ?
N1 C4 1.494(14) . ?
N2 C1 1.361(14) . ?
N2 C3 1.391(14) . ?
N2 C9 1.491(15) . ?
C1 B1 1.613(15) . ?
C2 C3 1.336(18) . ?
C2 C7 1.511(16) . ?
C3 C8 1.507(16) . ?
C4 H4 1.0000 . ?
C4 C5 1.517(16) . ?
C4 C6 1.513(16) . ?
C5 H5A 0.9800 . ?
C5 H5B 0.9800 . ?
C5 H5C 0.9800 . ?
C6 H6A 0.9800 . ?
C6 H6B 0.9800 . ?
C6 H6C 0.9800 . ?
C7 H7A 0.9800 . ?
C7 H7B 0.9800 . ?
C7 H7C 0.9800 . ?
C8 H8A 0.9800 . ?
C8 H8B 0.9800 . ?
C8 H8C 0.9800 . ?
C9 H9 1.0000 . ?
C9 C10 1.528(18) . ?
C9 C11 1.524(16) . ?
C10 H10A 0.9800 . ?
C10 H10B 0.9800 . ?
C10 H10C 0.9800 . ?
C11 H11A 0.9800 . ?
C11 H11B 0.9800 . ?
C11 H11C 0.9800 . ?
C12 C13 1.546(19) . ?
C12 C14 1.518(18) . ?
C12 C15 1.553(16) . ?
C13 H13A 0.9800 . ?
C13 H13B 0.9800 . ?
C13 H13C 0.9800 . ?
C14 H14A 0.9800 . ?
C14 H14B 0.9800 . ?
C14 H14C 0.9800 . ?
C15 H15A 0.9800 . ?
C15 H15B 0.9800 . ?
C15 H15C 0.9800 . ?
C16 C17 1.53(2) . ?
C16 C18 1.54(2) . ?
C16 C19 1.557(18) . ?
C17 H17A 0.9800 . ?
C17 H17B 0.9800 . ?
C17 H17C 0.9800 . ?
C18 H18A 0.9800 . ?
C18 H18B 0.9800 . ?
C18 H18C 0.9800 . ?
C19 H19A 0.9800 . ?
C19 H19B 0.9800 . ?
C19 H19C 0.9800 . ?
C20 C21 1.539(17) . ?
C20 C22 1.522(19) . ?
C20 C23 1.549(17) . ?
C21 H21A 0.9800 . ?
C21 H21B 0.9800 . ?
C21 H21C 0.9800 . ?
C22 H22A 0.9800 . ?
C22 H22B 0.9800 . ?
C22 H22C 0.9800 . ?
C23 H23A 0.9800 . ?
C23 H23B 0.9800 . ?
C23 H23C 0.9800 . ?
C24 C25 1.542(16) . ?
C24 C26 1.524(16) . ?
C24 C27 1.528(15) . ?
C25 H25A 0.9800 . ?
C25 H25B 0.9800 . ?
C25 H25C 0.9800 . ?
C26 H26A 0.9800 . ?
C26 H26B 0.9800 . ?
C26 H26C 0.9800 . ?
C27 H27A 0.9800 . ?
C27 H27B 0.9800 . ?
C27 H27C 0.9800 . ?
Al1 O1 1.695(9) . ?
Al1 O2 1.705(9) . ?
Al1 O3 1.716(12) . ?
Al1 O4 1.695(10) . ?
Al1 O3A 1.72(2) . ?
Al1 O4A 1.75(2) . ?
F1 C29 1.350(18) . ?
F2 C29 1.306(17) . ?
F3 C29 1.325(18) . ?
F4 C30 1.311(18) . ?
F5 C30 1.30(2) . ?
F6 C30 1.34(2) . ?
F7 C31 1.353(18) . ?
F8 C31 1.318(18) . ?
F9 C31 1.312(17) . ?
F10 C33 1.343(19) . ?
F11 C33 1.27(2) . ?
F12 C33 1.351(19) . ?
F13 C34 1.38(2) . ?
F14 C34 1.29(2) . ?
F15 C34 1.31(2) . ?
F16 C35 1.341(17) . ?
F17 C35 1.306(17) . ?
F18 C35 1.35(2) . ?
F19 C37 1.301(19) . ?
F20 C37 1.324(17) . ?
F21 C37 1.309(17) . ?
F22 C38 1.310(17) . ?
F23 C38 1.302(17) . ?
F24 C38 1.298(16) . ?
F25 C39 1.310(16) . ?
F26 C39 1.313(17) . ?
F27 C39 1.356(17) . ?
F28 C41 1.351(15) . ?
F29 C41 1.358(15) . ?
F30 C41 1.350(16) . ?
F31 C42 1.322(19) . ?
F32 C42 1.346(18) . ?
F33 C42 1.351(18) . ?
F34 C43 1.354(15) . ?
F35 C43 1.350(16) . ?
F36 C43 1.369(16) . ?
O1 C28 1.342(15) . ?
O2 C32 1.321(15) . ?
O3 C36 1.356(18) . ?
O4 C40 1.348(16) . ?
C28 C29 1.55(2) . ?
C28 C30 1.569(19) . ?
C28 C31 1.559(18) . ?
C32 C33 1.60(2) . ?
C32 C34 1.49(2) . ?
C32 C35 1.553(19) . ?
C36 C37 1.56(2) . ?
C36 C38 1.556(19) . ?
C36 C39 1.573(18) . ?
C40 C41 1.554(19) . ?
C40 C42 1.538(19) . ?
C40 C43 1.518(17) . ?
O3A C36A 1.37(3) . ?
C36A C37A 1.55(2) . ?
C36A C38A 1.56(2) . ?
C36A C39A 1.58(2) . ?
C37A F20A 1.30(2) . ?
C37A F21A 1.31(2) . ?
C37A F19A 1.33(2) . ?
C38A F24A 1.31(2) . ?
C38A F22A 1.31(2) . ?
C38A F23A 1.30(2) . ?
C39A F27A 1.32(2) . ?
C39A F25A 1.31(2) . ?
C39A F26A 1.32(2) . ?
O4A C40A 1.36(3) . ?
C40A C41A 1.54(2) . ?
C40A C42A 1.54(2) . ?
C40A C43A 1.55(2) . ?
C41A F28A 1.36(2) . ?
C41A F30A 1.36(2) . ?
C41A F29A 1.36(2) . ?
C42A F31A 1.34(2) . ?
C42A F32A 1.34(2) . ?
C42A F33A 1.35(2) . ?
C43A F36A 1.35(2) . ?
C43A F34A 1.36(2) . ?
C43A F35A 1.35(2) . ?

loop_
_geom_angle_atom_site_label_1
_geom_angle_atom_site_label_2
_geom_angle_atom_site_label_3
_geom_angle
_geom_angle_site_symmetry_1
_geom_angle_site_symmetry_3
_geom_angle_publ_flag
C12 P1 C16 114.4(6) . . ?
B1 P1 C12 120.7(6) . . ?
B1 P1 C16 122.5(6) . . ?
C20 P2 B1 109.6(5) . . ?
C24 P2 C20 110.8(5) . . ?
C24 P2 B1 110.5(5) . . ?
C1 N1 C2 109.3(9) . . ?
C1 N1 C4 123.8(9) . . ?
C2 N1 C4 126.8(10) . . ?
C1 N2 C3 109.2(10) . . ?
C1 N2 C9 122.6(9) . . ?
C3 N2 C9 128.1(9) . . ?
N1 C1 N2 106.1(9) . . ?
N1 C1 B1 125.2(9) . . ?
N2 C1 B1 128.5(10) . . ?
N1 C2 C7 125.6(12) . . ?
C3 C2 N1 108.3(10) . . ?
C3 C2 C7 126.1(11) . . ?
N2 C3 C8 125.5(12) . . ?
C2 C3 N2 107.0(10) . . ?
C2 C3 C8 127.5(11) . . ?
N1 C4 H4 106.1 . . ?
N1 C4 C5 112.1(10) . . ?
N1 C4 C6 110.0(9) . . ?
C5 C4 H4 106.1 . . ?
C6 C4 H4 106.1 . . ?
C6 C4 C5 115.7(10) . . ?
C4 C5 H5A 109.5 . . ?
C4 C5 H5B 109.5 . . ?
C4 C5 H5C 109.5 . . ?
H5A C5 H5B 109.5 . . ?
H5A C5 H5C 109.5 . . ?
H5B C5 H5C 109.5 . . ?
C4 C6 H6A 109.5 . . ?
C4 C6 H6B 109.5 . . ?
C4 C6 H6C 109.5 . . ?
H6A C6 H6B 109.5 . . ?
H6A C6 H6C 109.5 . . ?
H6B C6 H6C 109.5 . . ?
C2 C7 H7A 109.5 . . ?
C2 C7 H7B 109.5 . . ?
C2 C7 H7C 109.5 . . ?
H7A C7 H7B 109.5 . . ?
H7A C7 H7C 109.5 . . ?
H7B C7 H7C 109.5 . . ?
C3 C8 H8A 109.5 . . ?
C3 C8 H8B 109.5 . . ?
C3 C8 H8C 109.5 . . ?
H8A C8 H8B 109.5 . . ?
H8A C8 H8C 109.5 . . ?
H8B C8 H8C 109.5 . . ?
N2 C9 H9 106.7 . . ?
N2 C9 C10 113.5(10) . . ?
N2 C9 C11 110.1(10) . . ?
C10 C9 H9 106.7 . . ?
C11 C9 H9 106.7 . . ?
C11 C9 C10 112.5(10) . . ?
C9 C10 H10A 109.5 . . ?
C9 C10 H10B 109.5 . . ?
C9 C10 H10C 109.5 . . ?
H10A C10 H10B 109.5 . . ?
H10A C10 H10C 109.5 . . ?
H10B C10 H10C 109.5 . . ?
C9 C11 H11A 109.5 . . ?
C9 C11 H11B 109.5 . . ?
C9 C11 H11C 109.5 . . ?
H11A C11 H11B 109.5 . . ?
H11A C11 H11C 109.5 . . ?
H11B C11 H11C 109.5 . . ?
C13 C12 P1 106.8(9) . . ?
C13 C12 C15 110.2(11) . . ?
C14 C12 P1 107.7(8) . . ?
C14 C12 C13 109.7(12) . . ?
C14 C12 C15 107.2(11) . . ?
C15 C12 P1 115.1(9) . . ?
C12 C13 H13A 109.5 . . ?
C12 C13 H13B 109.5 . . ?
C12 C13 H13C 109.5 . . ?
H13A C13 H13B 109.5 . . ?
H13A C13 H13C 109.5 . . ?
H13B C13 H13C 109.5 . . ?
C12 C14 H14A 109.5 . . ?
C12 C14 H14B 109.5 . . ?
C12 C14 H14C 109.5 . . ?
H14A C14 H14B 109.5 . . ?
H14A C14 H14C 109.5 . . ?
H14B C14 H14C 109.5 . . ?
C12 C15 H15A 109.5 . . ?
C12 C15 H15B 109.5 . . ?
C12 C15 H15C 109.5 . . ?
H15A C15 H15B 109.5 . . ?
H15A C15 H15C 109.5 . . ?
H15B C15 H15C 109.5 . . ?
C17 C16 P1 115.4(11) . . ?
C17 C16 C18 110.4(12) . . ?
C17 C16 C19 107.6(11) . . ?
C18 C16 P1 107.5(9) . . ?
C18 C16 C19 107.0(13) . . ?
C19 C16 P1 108.6(9) . . ?
C16 C17 H17A 109.5 . . ?
C16 C17 H17B 109.5 . . ?
C16 C17 H17C 109.5 . . ?
H17A C17 H17B 109.5 . . ?
H17A C17 H17C 109.5 . . ?
H17B C17 H17C 109.5 . . ?
C16 C18 H18A 109.5 . . ?
C16 C18 H18B 109.5 . . ?
C16 C18 H18C 109.5 . . ?
H18A C18 H18B 109.5 . . ?
H18A C18 H18C 109.5 . . ?
H18B C18 H18C 109.5 . . ?
C16 C19 H19A 109.5 . . ?
C16 C19 H19B 109.5 . . ?
C16 C19 H19C 109.5 . . ?
H19A C19 H19B 109.5 . . ?
H19A C19 H19C 109.5 . . ?
H19B C19 H19C 109.5 . . ?
C21 C20 P2 110.3(8) . . ?
C21 C20 C23 107.1(11) . . ?
C22 C20 P2 117.4(9) . . ?
C22 C20 C21 108.0(11) . . ?
C22 C20 C23 107.0(11) . . ?
C23 C20 P2 106.5(9) . . ?
C20 C21 H21A 109.5 . . ?
C20 C21 H21B 109.5 . . ?
C20 C21 H21C 109.5 . . ?
H21A C21 H21B 109.5 . . ?
H21A C21 H21C 109.5 . . ?
H21B C21 H21C 109.5 . . ?
C20 C22 H22A 109.5 . . ?
C20 C22 H22B 109.5 . . ?
C20 C22 H22C 109.5 . . ?
H22A C22 H22B 109.5 . . ?
H22A C22 H22C 109.5 . . ?
H22B C22 H22C 109.5 . . ?
C20 C23 H23A 109.5 . . ?
C20 C23 H23B 109.5 . . ?
C20 C23 H23C 109.5 . . ?
H23A C23 H23B 109.5 . . ?
H23A C23 H23C 109.5 . . ?
H23B C23 H23C 109.5 . . ?
C25 C24 P2 116.3(8) . . ?
C26 C24 P2 103.7(8) . . ?
C26 C24 C25 109.5(10) . . ?
C26 C24 C27 107.6(9) . . ?
C27 C24 P2 109.2(8) . . ?
C27 C24 C25 110.0(10) . . ?
C24 C25 H25A 109.5 . . ?
C24 C25 H25B 109.5 . . ?
C24 C25 H25C 109.5 . . ?
H25A C25 H25B 109.5 . . ?
H25A C25 H25C 109.5 . . ?
H25B C25 H25C 109.5 . . ?
C24 C26 H26A 109.5 . . ?
C24 C26 H26B 109.5 . . ?
C24 C26 H26C 109.5 . . ?
H26A C26 H26B 109.5 . . ?
H26A C26 H26C 109.5 . . ?
H26B C26 H26C 109.5 . . ?
C24 C27 H27A 109.5 . . ?
C24 C27 H27B 109.5 . . ?
C24 C27 H27C 109.5 . . ?
H27A C27 H27B 109.5 . . ?
H27A C27 H27C 109.5 . . ?
H27B C27 H27C 109.5 . . ?
P1 B1 P2 110.5(6) . . ?
C1 B1 P1 116.7(8) . . ?
C1 B1 P2 132.0(8) . . ?
O1 Al1 O2 109.0(5) . . ?
O1 Al1 O3 106.5(7) . . ?
O1 Al1 O4 110.1(6) . . ?
O1 Al1 O3A 118.9(13) . . ?
O1 Al1 O4A 101.3(15) . . ?
O2 Al1 O3 106.3(6) . . ?
O2 Al1 O3A 119.8(14) . . ?
O2 Al1 O4A 98.9(15) . . ?
O4 Al1 O2 113.5(7) . . ?
O4 Al1 O3 111.1(9) . . ?
O3A Al1 O4A 104.8(18) . . ?
C28 O1 Al1 156.4(9) . . ?
C32 O2 Al1 155.1(10) . . ?
C36 O3 Al1 156.3(13) . . ?
C40 O4 Al1 157.0(13) . . ?
O1 C28 C29 109.1(11) . . ?
O1 C28 C30 110.5(12) . . ?
O1 C28 C31 111.3(11) . . ?
C29 C28 C30 109.1(12) . . ?
C29 C28 C31 107.1(11) . . ?
C31 C28 C30 109.6(11) . . ?
F1 C29 C28 111.5(13) . . ?
F2 C29 F1 107.3(12) . . ?
F2 C29 F3 107.3(14) . . ?
F2 C29 C28 111.3(13) . . ?
F3 C29 F1 108.1(14) . . ?
F3 C29 C28 111.1(12) . . ?
F4 C30 F6 107.7(15) . . ?
F4 C30 C28 109.5(13) . . ?
F5 C30 F4 110.2(15) . . ?
F5 C30 F6 108.5(15) . . ?
F5 C30 C28 109.5(14) . . ?
F6 C30 C28 111.4(13) . . ?
F7 C31 C28 109.0(12) . . ?
F8 C31 F7 105.5(12) . . ?
F8 C31 C28 111.4(11) . . ?
F9 C31 F7 108.2(12) . . ?
F9 C31 F8 107.1(13) . . ?
F9 C31 C28 115.2(12) . . ?
O2 C32 C33 108.6(11) . . ?
O2 C32 C34 111.0(13) . . ?
O2 C32 C35 109.5(11) . . ?
C34 C32 C33 108.7(13) . . ?
C34 C32 C35 113.7(13) . . ?
C35 C32 C33 105.1(13) . . ?
F10 C33 F12 106.4(14) . . ?
F10 C33 C32 109.9(13) . . ?
F11 C33 F10 106.8(15) . . ?
F11 C33 F12 108.4(14) . . ?
F11 C33 C32 113.9(14) . . ?
F12 C33 C32 111.2(13) . . ?
F13 C34 C32 111.3(14) . . ?
F14 C34 F13 105.2(15) . . ?
F14 C34 F15 108.2(15) . . ?
F14 C34 C32 111.9(16) . . ?
F15 C34 F13 105.9(15) . . ?
F15 C34 C32 113.8(14) . . ?
F16 C35 F18 104.0(13) . . ?
F16 C35 C32 113.8(13) . . ?
F17 C35 F16 107.5(13) . . ?
F17 C35 F18 107.6(14) . . ?
F17 C35 C32 114.4(13) . . ?
F18 C35 C32 108.9(13) . . ?
O3 C36 C37 106.5(14) . . ?
O3 C36 C38 112.1(12) . . ?
O3 C36 C39 111.6(15) . . ?
C37 C36 C39 108.3(11) . . ?
C38 C36 C37 109.3(14) . . ?
C38 C36 C39 109.0(12) . . ?
F19 C37 F20 106.3(17) . . ?
F19 C37 F21 109.5(19) . . ?
F19 C37 C36 112.2(14) . . ?
F20 C37 C36 111.3(17) . . ?
F21 C37 F20 107.9(17) . . ?
F21 C37 C36 109.5(16) . . ?
F22 C38 C36 109.3(14) . . ?
F23 C38 F22 108.5(15) . . ?
F23 C38 C36 109.3(13) . . ?
F24 C38 F22 108.9(15) . . ?
F24 C38 F23 108.5(15) . . ?
F24 C38 C36 112.2(13) . . ?
F25 C39 F26 111.2(17) . . ?
F25 C39 F27 104.9(13) . . ?
F25 C39 C36 113.1(12) . . ?
F26 C39 F27 107.5(16) . . ?
F26 C39 C36 109.6(15) . . ?
F27 C39 C36 110.3(14) . . ?
O4 C40 C41 109.4(13) . . ?
O4 C40 C42 111.9(16) . . ?
O4 C40 C43 104.8(12) . . ?
C42 C40 C41 109.6(12) . . ?
C43 C40 C41 110.0(13) . . ?
C43 C40 C42 111.1(13) . . ?
F28 C41 F29 109.1(14) . . ?
F28 C41 C40 109.0(13) . . ?
F29 C41 C40 108.9(12) . . ?
F30 C41 F28 107.2(13) . . ?
F30 C41 F29 113.0(16) . . ?
F30 C41 C40 109.6(13) . . ?
F31 C42 F32 106(2) . . ?
F31 C42 F33 112(2) . . ?
F31 C42 C40 111.4(15) . . ?
F32 C42 F33 110.3(18) . . ?
F32 C42 C40 107.9(16) . . ?
F33 C42 C40 108.8(15) . . ?
F34 C43 F36 106.7(14) . . ?
F34 C43 C40 112.5(13) . . ?
F35 C43 F34 103.3(13) . . ?
F35 C43 F36 111.1(14) . . ?
F35 C43 C40 112.7(13) . . ?
F36 C43 C40 110.2(14) . . ?
C36A O3A Al1 141(2) . . ?
O3A C36A C37A 119(2) . . ?
O3A C36A C38A 111(2) . . ?
O3A C36A C39A 104(2) . . ?
C37A C36A C38A 107(2) . . ?
C37A C36A C39A 107(2) . . ?
C38A C36A C39A 110(2) . . ?
F20A C37A C36A 112(3) . . ?
F20A C37A F21A 109(4) . . ?
F20A C37A F19A 108(3) . . ?
F21A C37A C36A 111(3) . . ?
F21A C37A F19A 108(4) . . ?
F19A C37A C36A 109(3) . . ?
F24A C38A C36A 109(3) . . ?
F24A C38A F22A 114(3) . . ?
F22A C38A C36A 103(3) . . ?
F23A C38A C36A 109(3) . . ?
F23A C38A F24A 106(4) . . ?
F23A C38A F22A 116(4) . . ?
F27A C39A C36A 106(3) . . ?
F25A C39A C36A 110(3) . . ?
F25A C39A F27A 113(3) . . ?
F25A C39A F26A 109(3) . . ?
F26A C39A C36A 107(3) . . ?
F26A C39A F27A 112(4) . . ?
C40A O4A Al1 154(3) . . ?
O4A C40A C41A 109(3) . . ?
O4A C40A C42A 115(3) . . ?
O4A C40A C43A 107(3) . . ?
C41A C40A C42A 113(2) . . ?
C41A C40A C43A 109(3) . . ?
C42A C40A C43A 104(2) . . ?
F28A C41A C40A 109(4) . . ?
F28A C41A F30A 106(4) . . ?
F28A C41A F29A 111(4) . . ?
F30A C41A C40A 112(3) . . ?
F29A C41A C40A 109(3) . . ?
F29A C41A F30A 111(4) . . ?
F31A C42A C40A 113(3) . . ?
F31A C42A F32A 107(3) . . ?
F31A C42A F33A 110(4) . . ?
F32A C42A C40A 109(3) . . ?
F32A C42A F33A 109(4) . . ?
F33A C42A C40A 109(3) . . ?
F36A C43A C40A 109(3) . . ?
F36A C43A F34A 114(4) . . ?
F36A C43A F35A 117(4) . . ?
F34A C43A C40A 109(3) . . ?
F35A C43A C40A 108(3) . . ?
F35A C43A F34A 99(4) . . ?

_shelx_res_file                  
;
TITL ania4_a.res in P3(1)
    ania4.res
    created by SHELXL-2018/3 at 09:24:51 on 10-Apr-2025
REM Old TITL ANIA4
REM SHELXT solution in P3(1)
REM R1 0.175, Rweak 0.050, Alpha 0.011, Orientation as input
REM Flack x = -0.023 ( 0.025 ) from Parsons' quotients
REM Formula found by SHELXT: C42 Al B8 F26 N7 O3 P2
CELL 1.54186 15.9121 15.9121 20.7354 90 90 120
ZERR 3 0.0013 0.0013 0.002 0 0 0
LATT -1
SYMM -Y,+X-Y,0.333+Z
SYMM +Y-X,-X,0.667+Z
SFAC C H Al B F N O P
UNIT 129 168 3 3 108 6 12 6
SADI Al1 O3 Al1 O3A
SADI F19 C37 F19A C37A F20 C37 F20A C37A F21 C37 F21A C37A
SADI F22 C38 F22A C38A F23 C38 F23A C38A F24 C38 F24A C38A
SADI F25 C39 F25A C39A F26 C39 F26A C39A F27 C39 F27A C39A
SADI O3 C36 O3A C36A
SADI C36 C37 C36A C37A C36 C38 C36A C38A C36 C39 C36A C39A
SADI 0.04 Al1 C36 Al1 C36A
SADI 0.04 F19 F20 F19A F20A F19 F21 F19A F21A
SADI 0.04 F19 C36 F19A C36A
SADI 0.04 F20 F21 F20A F21A
SADI 0.04 F20 C36 F20A C36A F21 C36 F21A C36A
SADI 0.04 F22 F23 F22A F23A F22 F24 F22A F24A
SADI 0.04 F22 C36 F22A C36A
SADI 0.04 F23 F24 F23A F24A
SADI 0.04 F23 C36 F23A C36A F24 C36 F24A C36A
SADI 0.04 F25 F26 F25A F26A F25 F27 F25A F27A
SADI 0.04 F25 C36 F25A C36A
SADI 0.04 F26 F27 F26A F27A
SADI 0.04 F26 C36 F26A C36A F27 C36 F27A C36A
SADI 0.04 O3 C37 O3A C37A O3 C38 O3A C38A O3 C39 O3A C39A
SADI 0.04 C37 C38 C37A C38A C37 C39 C37A C39A C38 C39 C38A C39A
SADI Al1 O4 Al1 O4A
SADI F28 C41 F28A C41A F29 C41 F29A C41A F30 C41 F30A C41A
SADI F31 C42 F31A C42A F32 C42 F32A C42A F33 C42 F33A C42A
SADI F34 C43 F34A C43A F35 C43 F35A C43A F36 C43 F36A C43A
SADI O4 C40 O4A C40A
SADI C40 C41 C40A C41A C40 C42 C40A C42A C40 C43 C40A C43A
SADI 0.04 Al1 C40 Al1 C40A
SADI 0.04 F28 F29 F28A F29A
SADI 0.04 F28 F30 F28A F30A
SADI 0.04 F28 C40 F28A C40A
SADI 0.04 F29 F30 F29A F30A
SADI 0.04 F29 C40 F29A C40A
SADI 0.04 F30 C40 F30A C40A
SADI 0.04 F31 F32 F31A F32A
SADI 0.04 F31 F33 F31A F33A
SADI 0.04 F31 C40 F31A C40A
SADI 0.04 F32 F33 F32A F33A
SADI 0.04 F32 C40 F32A C40A
SADI 0.04 F33 C40 F33A C40A
SADI 0.04 F34 F35 F34A F35A
SADI 0.04 F34 F36 F34A F36A
SADI 0.04 F34 C40 F34A C40A
SADI 0.04 F35 F36 F35A F36A
SADI 0.04 F35 C40 F35A C40A
SADI 0.04 F36 C40 F36A C40A
SADI 0.04 O4 C41 O4A C41A
SADI 0.04 O4 C42 O4A C42A
SADI 0.04 O4 C43 O4A C43A
SADI 0.04 C41 C42 C41A C42A
SADI 0.04 C41 C43 C41A C43A
SADI 0.04 C42 C43 C42A C43A
SIMU 0.005 0.01 2 O3 O3A
SIMU 0.01 0.02 2 C36 C37

L.S. 5 0 0
PLAN  30
SIZE 0.02 0.03 0.16
TEMP -153.15
BOND $H
list 4
fmap 2 53
acta
OMIT -2 132
REM <olex2.extras>
REM <HklSrc "%.\\ania4.hkl">
REM </olex2.extras>

WGHT    0.055000   24.409300
FVAR       0.36553   0.76079   0.80783
P1    8    0.207007    0.990866    0.439574    11.00000    0.02395    0.02752 =
         0.02323   -0.00393   -0.00246    0.01372
P2    8    0.352037    1.016839    0.331586    11.00000    0.03278    0.02453 =
         0.01710    0.00001   -0.00007    0.01792
N1    6    0.317895    0.865364    0.506074    11.00000    0.02196    0.02914 =
         0.02512    0.00257   -0.00189    0.00997
N2    6    0.446156    1.008483    0.513742    11.00000    0.02663    0.03245 =
         0.01890   -0.00518   -0.00139    0.01701
C1    1    0.363024    0.955533    0.479403    11.00000    0.01945    0.02606 =
         0.02346   -0.00237   -0.00314    0.01240
C2    1    0.370362    0.864316    0.558367    11.00000    0.04209    0.04522 =
         0.01843    0.00961    0.00242    0.03006
C3    1    0.449417    0.951899    0.563758    11.00000    0.03622    0.04555 =
         0.02016    0.00397   -0.00532    0.02821
C4    1    0.228487    0.781158    0.478898    11.00000    0.02190    0.01618 =
         0.03302    0.00986    0.00138    0.00540
AFIX  13
H4    2    0.214953    0.804359    0.437472    11.00000   -1.20000
AFIX   0
C5    1    0.140497    0.751754    0.521427    11.00000    0.02922    0.03712 =
         0.06112    0.01576    0.01680    0.01349
AFIX 137
H5A   2    0.153934    0.737682    0.565009    11.00000   -1.50000
H5B   2    0.084584    0.693740    0.503512    11.00000   -1.50000
H5C   2    0.126136    0.804848    0.523231    11.00000   -1.50000
AFIX   0
C6    1    0.248523    0.700629    0.460990    11.00000    0.04694    0.02149 =
         0.04305    0.00272    0.00018    0.01192
AFIX 137
H6A   2    0.310770    0.728140    0.438302    11.00000   -1.50000
H6B   2    0.196625    0.653951    0.432863    11.00000   -1.50000
H6C   2    0.251149    0.667645    0.500207    11.00000   -1.50000
AFIX   0
C7    1    0.343147    0.778201    0.601840    11.00000    0.05131    0.05693 =
         0.02898    0.01857    0.00518    0.03317
AFIX 137
H7A   2    0.274262    0.747789    0.613169    11.00000   -1.50000
H7B   2    0.382441    0.799966    0.641199    11.00000   -1.50000
H7C   2    0.355093    0.731010    0.579340    11.00000   -1.50000
AFIX   0
C8    1    0.527870    0.985371    0.614168    11.00000    0.03963    0.07938 =
         0.02863   -0.01678   -0.01542    0.03081
AFIX 137
H8A   2    0.591571    1.018601    0.593182    11.00000   -1.50000
H8B   2    0.520831    0.929148    0.638170    11.00000   -1.50000
H8C   2    0.522241    1.030138    0.643942    11.00000   -1.50000
AFIX   0
C9    1    0.520833    1.109393    0.495617    11.00000    0.01607    0.03635 =
         0.02723   -0.00931   -0.00574    0.00225
AFIX  13
H9    2    0.495366    1.127039    0.456941    11.00000   -1.20000
AFIX   0
C10   1    0.538316    1.184425    0.547645    11.00000    0.02332    0.04504 =
         0.06661   -0.00977   -0.00439    0.00645
AFIX 137
H10A  2    0.475942    1.176062    0.562089    11.00000   -1.50000
H10B  2    0.578232    1.249830    0.529933    11.00000   -1.50000
H10C  2    0.571988    1.175507    0.584283    11.00000   -1.50000
AFIX   0
C11   1    0.614058    1.112308    0.474674    11.00000    0.01376    0.05317 =
         0.03963   -0.01274   -0.00039    0.00690
AFIX 137
H11A  2    0.641330    1.094842    0.511220    11.00000   -1.50000
H11B  2    0.660988    1.177870    0.459930    11.00000   -1.50000
H11C  2    0.599805    1.066087    0.439405    11.00000   -1.50000
AFIX   0
C12   1    0.189506    1.038196    0.519014    11.00000    0.02712    0.03445 =
         0.02705   -0.00383    0.00737    0.00848
C13   1    0.201369    1.139096    0.505429    11.00000    0.05838    0.03114 =
         0.06566   -0.01115    0.02420    0.01578
AFIX 137
H13A  2    0.263752    1.180255    0.484066    11.00000   -1.50000
H13B  2    0.199335    1.169175    0.546202    11.00000   -1.50000
H13C  2    0.148540    1.131824    0.477407    11.00000   -1.50000
AFIX   0
C14   1    0.268857    1.048538    0.564498    11.00000    0.03607    0.11350 =
         0.03281   -0.03802   -0.00737    0.03942
AFIX 137
H14A  2    0.266541    0.986027    0.568331    11.00000   -1.50000
H14B  2    0.259043    1.069032    0.607056    11.00000   -1.50000
H14C  2    0.332228    1.097232    0.547478    11.00000   -1.50000
AFIX   0
C15   1    0.090962    0.971837    0.552896    11.00000    0.03152    0.05139 =
         0.04092    0.00383    0.01444    0.02059
AFIX 137
H15A  2    0.038376    0.970823    0.527677    11.00000   -1.50000
H15B  2    0.091844    0.996977    0.596187    11.00000   -1.50000
H15C  2    0.080479    0.905833    0.556207    11.00000   -1.50000
AFIX   0
C16   1    0.119566    0.980342    0.374056    11.00000    0.04569    0.06384 =
         0.03378    0.00031   -0.00824    0.04119
C17   1    0.153923    1.069996    0.331399    11.00000    0.05704    0.09120 =
         0.05959    0.03008    0.01561    0.06013
AFIX 137
H17A  2    0.172413    1.127028    0.358564    11.00000   -1.50000
H17B  2    0.101332    1.060560    0.302334    11.00000   -1.50000
H17C  2    0.210052    1.079880    0.305950    11.00000   -1.50000
AFIX   0
C18   1    0.097486    0.891405    0.332866    11.00000    0.03992    0.08600 =
         0.03675   -0.02762   -0.01883    0.03262
AFIX 137
H18A  2    0.158225    0.898829    0.315712    11.00000   -1.50000
H18B  2    0.054790    0.885847    0.297063    11.00000   -1.50000
H18C  2    0.065351    0.832785    0.359536    11.00000   -1.50000
AFIX   0
C19   1    0.022376    0.959145    0.406108    11.00000    0.03211    0.07694 =
         0.04957   -0.00073   -0.01062    0.03652
AFIX 137
H19A  2    0.002092    0.906280    0.437366    11.00000   -1.50000
H19B  2   -0.027695    0.940248    0.372877    11.00000   -1.50000
H19C  2    0.031574    1.017571    0.428248    11.00000   -1.50000
AFIX   0
C20   1    0.442218    1.151901    0.319475    11.00000    0.05309    0.01859 =
         0.02510    0.00703    0.01646    0.01481
C21   1    0.420077    1.213067    0.366562    11.00000    0.05645    0.02309 =
         0.04980    0.00902    0.01015    0.02128
AFIX 137
H21A  2    0.351362    1.193998    0.363306    11.00000   -1.50000
H21B  2    0.460255    1.281946    0.355655    11.00000   -1.50000
H21C  2    0.434514    1.202215    0.410713    11.00000   -1.50000
AFIX   0
C22   1    0.549755    1.184849    0.324799    11.00000    0.04668    0.02248 =
         0.04624    0.00403    0.01836    0.00575
AFIX 137
H22A  2    0.566156    1.181851    0.369977    11.00000   -1.50000
H22B  2    0.588164    1.251687    0.309113    11.00000   -1.50000
H22C  2    0.564167    1.142219    0.298733    11.00000   -1.50000
AFIX   0
C23   1    0.424920    1.177417    0.250494    11.00000    0.07812    0.04836 =
         0.03639    0.01620    0.00835    0.03907
AFIX 137
H23A  2    0.443870    1.144159    0.218875    11.00000   -1.50000
H23B  2    0.463906    1.247705    0.243934    11.00000   -1.50000
H23C  2    0.356039    1.156534    0.245020    11.00000   -1.50000
AFIX   0
C24   1    0.403714    0.940293    0.300658    11.00000    0.02908    0.03258 =
         0.01947   -0.00601   -0.00511    0.01921
C25   1    0.488643    0.945146    0.339536    11.00000    0.04980    0.05284 =
         0.03153   -0.01040   -0.01270    0.03619
AFIX 137
H25A  2    0.545870    1.009847    0.335018    11.00000   -1.50000
H25B  2    0.503599    0.896319    0.323164    11.00000   -1.50000
H25C  2    0.470437    0.932356    0.385136    11.00000   -1.50000
AFIX   0
C26   1    0.317515    0.837246    0.302750    11.00000    0.04217    0.02881 =
         0.04242    0.00102    0.01178    0.02301
AFIX 137
H26A  2    0.289268    0.823354    0.346123    11.00000   -1.50000
H26B  2    0.339307    0.791205    0.292030    11.00000   -1.50000
H26C  2    0.268542    0.830918    0.271440    11.00000   -1.50000
AFIX   0
C27   1    0.433092    0.965593    0.230088    11.00000    0.04565    0.04041 =
         0.03077   -0.00988    0.00420    0.02532
AFIX 137
H27A  2    0.377107    0.957091    0.205074    11.00000   -1.50000
H27B  2    0.455439    0.922723    0.212965    11.00000   -1.50000
H27C  2    0.485575    1.033193    0.226952    11.00000   -1.50000
AFIX   0
B1    4    0.319419    0.991240    0.422268    11.00000    0.01669    0.00925 =
         0.02762    0.00246    0.00207    0.00482

AL1   3    0.657615    0.639989    0.539681    11.00000    0.02042    0.02697 =
         0.02276    0.00367    0.00023    0.01087
F1    5    0.746430    0.983745    0.462123    11.00000    0.08027    0.05417 =
         0.15589    0.04894    0.02203    0.03490
F2    5    0.833304    0.924970    0.496106    11.00000    0.03451    0.06975 =
         0.09716    0.00362    0.00117    0.01856
F3    5    0.727000    0.923713    0.558306    11.00000    0.08366    0.07396 =
         0.06950   -0.02805   -0.00503    0.03379
F4    5    0.771121    0.850191    0.380679    11.00000    0.07028    0.13588 =
         0.05089    0.01359    0.02949    0.05804
F5    5    0.632715    0.719634    0.376020    11.00000    0.06439    0.12588 =
         0.07736   -0.05792   -0.01186    0.04116
F6    5    0.641959    0.858584    0.367650    11.00000    0.11085    0.20278 =
         0.05533    0.04361    0.00545    0.10702
F7    5    0.499600    0.718042    0.455499    11.00000    0.03593    0.09706 =
         0.08991    0.00439   -0.00470    0.03458
F8    5    0.546665    0.768153    0.550981    11.00000    0.06057    0.08952 =
         0.06600    0.03084    0.03630    0.04839
F9    5    0.555351    0.868446    0.480561    11.00000    0.06228    0.07449 =
         0.10729    0.03427    0.01859    0.05505
F10   5    0.430155    0.585130    0.631596    11.00000    0.13617    0.07860 =
         0.07750   -0.00078    0.02108    0.07648
F11   5    0.334202    0.435173    0.638269    11.00000    0.07078    0.11107 =
         0.08029    0.03559    0.03412    0.05576
F12   5    0.480183    0.491072    0.668577    11.00000    0.08892    0.09971 =
         0.05403    0.00583   -0.01101    0.04712
F13   5    0.293740    0.380275    0.512544    11.00000    0.06271    0.06743 =
         0.13806    0.00568   -0.04524   -0.00315
F14   5    0.400570    0.479835    0.447810    11.00000    0.11205    0.14566 =
         0.04765   -0.00476   -0.00737    0.06713
F15   5    0.341219    0.532474    0.516666    11.00000    0.06180    0.08572 =
         0.08255    0.02778    0.00023    0.04342
F16   5    0.397934    0.320787    0.586239    11.00000    0.06474    0.04100 =
         0.10491    0.02134    0.00775    0.01375
F17   5    0.551051    0.417002    0.582263    11.00000    0.05441    0.05904 =
         0.12325    0.01451    0.01625    0.03501
F18   5    0.467383    0.365994    0.495313    11.00000    0.12971    0.07007 =
         0.07433   -0.02779    0.01337    0.05952
PART 1
F19   5    0.747419    0.773763    0.772386    21.00000    0.13162    0.09163 =
         0.06975   -0.03754    0.00259    0.04750

F20   5    0.616836    0.712739    0.720243    21.00000    0.05210    0.12039 =
         0.15488   -0.00882    0.00312    0.03657
F21   5    0.738113    0.844525    0.687659    21.00000    0.09896    0.04055 =
         0.16172    0.02585    0.00471    0.03761
F22   5    0.892845    0.718951    0.631999    21.00000    0.06614    0.09725 =
         0.10247   -0.00514    0.02205    0.03680
F23   5    0.860467    0.828299    0.605492    21.00000    0.05288    0.08533 =
         0.08275    0.05819    0.00088   -0.00603
F24   5    0.906992    0.824677    0.700255    21.00000    0.05078    0.04454 =
         0.06934   -0.00519   -0.03006    0.00199
F25   5    0.805922    0.642456    0.756060    21.00000    0.07593    0.08011 =
         0.05032    0.02791   -0.01648    0.03630
F26   5    0.740662    0.551553    0.672326    21.00000    0.16468    0.03249 =
         0.15309    0.00054    0.03620    0.05375
F27   5    0.653731    0.571026    0.743768    21.00000    0.07338    0.05524 =
         0.06250    0.03351    0.01577   -0.00121
F28   5    0.923540    0.650226    0.412637    31.00000    0.03465    0.09339 =
         0.08425    0.01241    0.03129    0.03424
F29   5    0.823564    0.706238    0.395402    31.00000    0.07531    0.09727 =
         0.06029    0.05505    0.01497    0.04612
F30   5    0.900165    0.727325    0.490801    31.00000    0.04621    0.06143 =
         0.07158   -0.00791   -0.02086    0.00595
F31   5    0.760699    0.518226    0.356423    31.00000    0.15300    0.16708 =
         0.03261   -0.02439    0.00354    0.04255
F32   5    0.654002    0.552624    0.388938    31.00000    0.09167    0.11189 =
         0.14230   -0.00700   -0.08364    0.04982
F33   5    0.648462    0.419207    0.425498    31.00000    0.07552    0.05381 =
         0.10549   -0.02202   -0.02569    0.00240
F34   5    0.841173    0.468478    0.460360    31.00000    0.06859    0.06772 =
         0.12711   -0.02382   -0.00305    0.05720
F35   5    0.738479    0.438517    0.534755    31.00000    0.05329    0.02856 =
         0.10404    0.02738   -0.00418    0.01863
F36   5    0.884587    0.573146    0.539204    31.00000    0.04264    0.07744 =
         0.06602    0.00308   -0.03073    0.01778
PART 0
O1    7    0.686146    0.743356    0.499113    11.00000    0.05260    0.04197 =
         0.07628    0.02521    0.01020    0.03167
O2    7    0.534828    0.565434    0.538383    11.00000    0.01886    0.03907 =
         0.07533   -0.00329    0.00740    0.00656

PART 1
O3    7    0.688548    0.672490    0.618754    21.00000    0.06525    0.05735 =
         0.04205   -0.01469   -0.02293    0.02650

O4    7    0.719557    0.588277    0.508689    31.00000    0.05324    0.06428 =
         0.08163    0.01821    0.03318    0.04666
PART 0
C28   1    0.669905    0.810405    0.471880    11.00000    0.02607    0.04124 =
         0.02807    0.00675    0.00190    0.01757
C29   1    0.745693    0.912318    0.497677    11.00000    0.04236    0.06188 =
         0.06320    0.02132    0.01510    0.02666
C30   1    0.679234    0.809060    0.396596    11.00000    0.05375    0.08568 =
         0.04592   -0.00082   -0.00104    0.03852
C31   1    0.567607    0.793715    0.490040    11.00000    0.03127    0.05339 =
         0.06529    0.00883   -0.00163    0.01962
C32   1    0.452296    0.486276    0.552710    11.00000    0.03087    0.02304 =
         0.05747   -0.00980    0.00733    0.00789
C33   1    0.421296    0.497168    0.624227    11.00000    0.06155    0.06127 =
         0.05713   -0.00219    0.00092    0.03130
C34   1    0.373577    0.472404    0.507157    11.00000    0.05088    0.06557 =
         0.05832   -0.00046   -0.01693    0.01396
C35   1    0.468908    0.398153    0.555837    11.00000    0.03113    0.03715 =
         0.09464    0.01408    0.00524    0.01234

PART 1
C36   1    0.747582    0.703354    0.671062    21.00000    0.04647    0.03729 =
         0.02091    0.00868   -0.01330    0.00508

C37   1    0.712512    0.760452    0.714186    21.00000    0.05061    0.05233 =
         0.06312    0.01722    0.01554    0.01699
C38   1    0.855649    0.771413    0.652220    21.00000    0.04921    0.05106 =
         0.02146    0.00745    0.00181    0.00872
C39   1    0.739148    0.615707    0.711372    21.00000    0.08479    0.02717 =
         0.04241    0.00361    0.00200    0.00894
C40   1    0.770538    0.570162    0.464460    31.00000    0.02123    0.03476 =
         0.04305   -0.00186   -0.00044    0.01551
C41   1    0.856808    0.667644    0.440198    31.00000    0.04518    0.06620 =
         0.05577    0.00370    0.00015    0.03408
C42   1    0.707115    0.512105    0.406854    31.00000    0.09259    0.07643 =
         0.10244    0.00042   -0.06322    0.02944
C43   1    0.808306    0.512779    0.500524    31.00000    0.06724    0.06158 =
         0.06384    0.00165    0.01595    0.05164
PART 0
PART 2
O3A   7    0.721997    0.647195    0.607875   -21.00000    0.05217    0.04663 =
         0.03405   -0.01665   -0.02227    0.04304
C36A  1    0.735402    0.680233    0.669981   -21.00000    0.03339
C37A  1    0.688761    0.740901    0.691955   -21.00000    0.12046
F20A  5    0.601971    0.707090    0.668985   -21.00000    0.07138
F21A  5    0.742188    0.831894    0.674368   -21.00000    0.23174
F19A  5    0.682158    0.737706    0.756003   -21.00000    0.08948
C38A  1    0.846028    0.741762    0.686194   -21.00000   10.08072
F24A  5    0.856849    0.783279    0.742404   -21.00000    0.15389
F22A  5    0.873537    0.676731    0.684828   -21.00000    0.16521
F23A  5    0.887667    0.811655    0.644174   -21.00000    0.24985
C39A  1    0.686774    0.584196    0.711722   -21.00000   10.08000
F27A  5    0.592739    0.554058    0.713072   -21.00000    0.13030
F25A  5    0.725621    0.602114    0.769551   -21.00000    0.16667
F26A  5    0.705539    0.521704    0.682281   -21.00000    0.10331
O4A   7    0.689804    0.579139    0.483459   -31.00000    0.02326
C40A  1    0.748119    0.547518    0.458934   -31.00000    0.02702
C41A  1    0.843314    0.635328    0.434860   -31.00000   10.08000
F28A  5    0.917164    0.617027    0.443881   -31.00000    0.25179
F30A  5    0.866898    0.716734    0.469929   -31.00000    0.04423
F29A  5    0.833726    0.650009    0.371414   -31.00000    0.08963
C42A  1    0.699377    0.466116    0.408213   -31.00000   10.08000
F31A  5    0.763472    0.461210    0.368565   -31.00000    0.05706
F32A  5    0.640365    0.483614    0.371443   -31.00000    0.08584
F33A  5    0.646438    0.380841    0.438883   -31.00000    0.05818
C43A  1    0.771732    0.498639    0.515088   -31.00000   10.08000
F36A  5    0.849155    0.566927    0.548211   -31.00000    0.06144
F34A  5    0.783798    0.426129    0.490822   -31.00000    0.11457
F35A  5    0.688768    0.444298    0.548723   -31.00000    0.08635
HKLF 4


REM  ania4_a.res in P3(1)
REM wR2 = 0.2078, GooF = S = 1.068, Restrained GooF = 1.071 for all data
REM R1 = 0.0834 for 7666 Fo > 4sig(Fo) and 0.1280 for all 10309 data
REM 934 parameters refined using 235 restraints

END

WGHT      0.0550     24.4070

REM Highest difference peak  0.886,  deepest hole -0.385,  1-sigma level  0.090
Q1    1   0.3474  0.3745  0.4599  11.00000  0.05    0.89
Q2    1   0.2997  0.3534  0.5817  11.00000  0.05    0.69
Q3    1   0.4925  0.4744  0.4279  11.00000  0.05    0.64
Q4    1   0.4202  0.6169  0.5544  11.00000  0.05    0.63
Q5    1   0.8312  0.8474  0.5131  11.00000  0.05    0.61
Q6    1   0.4279  0.5786  0.4588  11.00000  0.05    0.60
Q7    1   0.7745  0.7776  0.3950  11.00000  0.05    0.56
Q8    1   0.7360  0.4583  0.4722  11.00000  0.05    0.53
Q9    1   0.8662  0.6263  0.4950  11.00000  0.05    0.52
Q10   1   0.4369  0.4285  0.4788  11.00000  0.05    0.50
Q11   1   0.5644  0.8487  0.5338  11.00000  0.05    0.49
Q12   1   0.9431  0.6108  0.4788  11.00000  0.05    0.45
Q13   1   0.5335  0.7978  0.4253  11.00000  0.05    0.44
Q14   1   0.8849  0.7655  0.5912  11.00000  0.05    0.41
Q15   1   0.4374  0.4003  0.6189  11.00000  0.05    0.41
Q16   1   0.6312  0.9234  0.4532  11.00000  0.05    0.39
Q17   1   0.4777  0.5169  0.4460  11.00000  0.05    0.39
Q18   1   0.8830  0.8502  0.6524  11.00000  0.05    0.38
Q19   1   0.6819  0.5422  0.3533  11.00000  0.05    0.38
Q20   1   0.9065  0.6907  0.5340  11.00000  0.05    0.36
Q21   1   0.3826  0.4206  0.5984  11.00000  0.05    0.36
Q22   1   0.6179  0.6387  0.7401  11.00000  0.05    0.35
Q23   1   0.6231  0.6795  0.6781  11.00000  0.05    0.33
Q24   1   0.8509  0.6160  0.6838  11.00000  0.05    0.33
Q25   1   0.6452  1.3202  0.5401  11.00000  0.05    0.33
Q26   1   0.6462  0.7572  0.6762  11.00000  0.05    0.32
Q27   1   0.7222  0.6020  0.4665  11.00000  0.05    0.32
Q28   1   0.8211  0.7792  0.6950  11.00000  0.05    0.31
Q29   1   0.6546  0.6337  0.7140  11.00000  0.05    0.31
Q30   1   0.6214  0.7166  0.5029  11.00000  0.05    0.30
;
_shelx_res_checksum              54968
_olex2_submission_special_instructions 'No special instructions were received'

_vrf_PLAT234_4_WCA               
;
PROBLEM: Large Hirshfeld Difference F31 --C42 . 0.30 Ang.
RESPONSE: This bond lies in the disordered part of the aluminate anion,
not interesting in chemical context of the study.
;
_vrf_PLAT340_4_WCA               
;
PROBLEM: Low Bond Precision on C-C Bonds ............... 0.01992 Ang.
RESPONSE: This alert is likely due to relatively low number of available
symmetry independent reflections.
;
